# Supplementary material for: Early Transcriptional Response to Monensin in Sensitive and Resistant Strains of Eimeria tenella
Source: Front Microbiol. 2022 Jul 4;13:934153. doi: 10.3389/fmicb.2022.934153 (PMC9289555; doi:10.3389/fmicb.2022.934153)
Supplement: Supplementary Dataset 1 — Eimeria tenella gene expression under monensin treatment for different times. Gene transcription level is represented by transcripts per million (TPM). [file Data_Sheet_1.XLSX]

## Sheet: gene expression profile
supplementary dataset 1: Eimeria tenella gene expression under monensin treatment for different times. Gene transcription level is represented by transcripts per million (TPM).
Gene ID	R01	R02	R03	R21	R22	R23	R41	R42	R43	S01	S02	S03	S21	S22	S23	S42	S43	Pfam_annotation	Swissprot_annotation	TrEMBL_annotation	nr_annotation	nt_annotation
EVM0000001	0.151697	0.0539024	0.194498	0.50276	0	0.18889	0.219462	0.752163	0.293675	0.444123	0.464275	0.0585459	0.365877	0.139663	0.372294	1.05069	0.993368	--	--	Kazal-type serine protease inhibitor domain-containing protein, putative {ECO:0000313|EMBL:CDJ40849.1} OS=Eimeria tenella (Coccidian parasite) PE=4 SV=1	kazal-type serine protease inhibitor domain-containing protein, putative [Eimeria tenella]	Schistocerca gregaria clock protein mRNA, partial cds
EVM0000002	12.3522	14.8383	9.22502	10.806	7.17664	10.7743	11.4296	10.3928	10.1236	8.05417	10.7738	9.72798	24.8621	27.4493	22.6206	14.7657	15.3972	tRNA pseudouridine synthase	Probable tRNA pseudouridine synthase tag-124 GN=tag-124 OS=Caenorhabditis elegans PE=3 SV=1	tRNA pseudouridine synthase {ECO:0000256|RuleBase:RU003792} OS=Eimeria tenella (Coccidian parasite) PE=3 SV=1	tRNA pseudouridine synthase [Eimeria tenella]	Eimeria tenella clone Etm018E01 hypothetical protein mRNA, complete cds
EVM0000003	0	0.426953	0.385146	0	0.359551	0	0	0	0.186092	0.0879457	0	0	0.231844	0.110625	0.117955	0.924708	1.08189	--	--	Chromosome III, complete sequence, related {ECO:0000313|EMBL:CDJ41545.1} (Fragment) OS=Eimeria tenella (Coccidian parasite) PE=4 SV=1	Chromosome III, complete sequence, related, partial [Eimeria tenella]	Onchocerca flexuosa genome assembly O_flexuosa_Cordoba ,scaffold OFLC_contig0037333
EVM0000004	27.0516	29.0985	27.7	33.1217	32.4815	30.735	40.4493	40.2616	39.9805	42.2381	45.216	53.5623	31.2011	36.5104	39.8081	55.6915	48.1847	--	Protein PF14_0175 GN=PF14_0175 OS=Plasmodium falciparum (isolate 3D7) PE=3 SV=1	Uncharacterized protein {ECO:0000313|EMBL:CDJ43122.1} OS=Eimeria tenella (Coccidian parasite) PE=4 SV=1	hypothetical protein, conserved [Eimeria tenella]	Acanthamoeba castellanii str. Neff hypothetical protein (ACA1_014350) mRNA, partial cds
EVM0000005	0.451663	1.60489	1.88207	0.997945	2.19624	1.406	1.63356	2.55942	1.92365	1.48762	1.18486	1.56883	2.3966	3.32666	2.88202	2.78074	3.69707	Biotin/lipoate A/B protein ligase family	--	Lipoyltransferase and lipoate-protein ligase subfamily protein {ECO:0000313|EMBL:KFG50450.1} (Fragment) OS=Toxoplasma gondii FOU PE=4 SV=1	lipoyltransferase and lipoate-protein ligase subfamily protein, partial [Toxoplasma gondii FOU]	Neospora caninum Liverpool putative lipoate-protein ligase a (NCLIV_035300) mRNA, complete cds
EVM0000006	1.96115	1.15098	1.2078	1.43627	1.1127	1.52281	1.841	1.35793	1.02381	0.919308	0.346835	0.995005	2.99749	3.62128	2.85538	2.62002	2.21855	Cid1 family poly A polymerase	Poly(A) RNA polymerase gld-4 {ECO:0000303|PubMed:19339688} OS=Caenorhabditis elegans PE=1 SV=1	PAP/25A associated domain-containing protein , related {ECO:0000313|EMBL:CDJ39065.1} OS=Eimeria tenella (Coccidian parasite) PE=4 SV=1	PAP/25A associated domain-containing protein , related [Eimeria tenella]	--
EVM0000007	0	1.02366	0.230856	0	0.538787	0	0.260487	0.255077	0	1.58144	0.314894	1.66777	6.94837	7.957	6.0097	2.49421	3.83196	--	--	DNA/pantothenate metabolism flavoprotein domain-containing protein, putative {ECO:0000313|EMBL:CDJ39337.1} OS=Eimeria tenella (Coccidian parasite) PE=4 SV=1	DNA/pantothenate metabolism flavoprotein domain-containing protein, putative [Eimeria tenella]	--
EVM0000008	306.813	289.288	267.823	262.964	239.988	260.629	228.221	222.167	233.853	162.004	179.415	180.377	215.533	218.416	224.515	160.103	204.859	Methyltransferase domain	Protein arginine N-methyltransferase 1 GN=prmt1 OS=Dictyostelium discoideum (Slime mold) PE=3 SV=1	Arginine N-methyltransferase 1, putative {ECO:0000313|EMBL:CDJ41812.1} OS=Eimeria tenella (Coccidian parasite) PE=4 SV=1	arginine N-methyltransferase 1, putative [Eimeria tenella]	Neospora caninum Liverpool hypothetical protein (NCLIV_061070) mRNA, complete cds
EVM0000009	0	0.050041	0	0	0	0.0438395	0	0.0498771	0	0.0515383	0	0	0	0	0.0691247	0	0	--	--	--	--	Drosophila persimilis GL14794 (Dper\GL14794), mRNA
EVM0000010	0	0	0	0	0	0	0	0	0	0	0	0	0	0	0	0	0	#N/A	#N/A	#N/A	#N/A	#N/A
EVM0000011	0.038874	0.0414392	0.0934539	0.236202	0.109054	0.127063	0.105449	0.144562	0.0903088	0.0853584	0	0	0.365664	0.268425	0.200349	0.0673128	0.310246	--	--	Uncharacterized protein {ECO:0000313|EMBL:CDJ45198.1} OS=Eimeria tenella (Coccidian parasite) PE=4 SV=1	hypothetical protein, conserved [Eimeria tenella]	Toxoplasma gondii ME49 hypothetical protein, mRNA
EVM0000012	0	0.0621135	0.0560315	0.0965577	0	0.0544159	0	0	0	0.15993	0.0382142	0	0.252967	0.281641	0.0858013	0.134527	0.178858	Acyltransferase	--	Glycerol-3-phosphate acyltransferase, putative {ECO:0000313|EMBL:CDJ42381.1} OS=Eimeria tenella (Coccidian parasite) PE=4 SV=1	glycerol-3-phosphate acyltransferase, putative [Eimeria tenella]	--
EVM0000013	0.192108	0.40957	0.343075	1.06115	0.246366	0.205036	1.13155	2.30358	1.94455	0.241043	0.323975	0.381302	0.99288	0.606404	1.01029	5.67084	3.77398	WD domain, G-beta repeat	--	WD domain, G-beta repeat-containing protein, putative {ECO:0000313|EMBL:CDJ45575.1} (Fragment) OS=Eimeria tenella (Coccidian parasite) PE=4 SV=1	WD domain, G-beta repeat-containing protein, putative, partial [Eimeria tenella]	Haliotis discus hannai clone CHh533 microsatellite sequence
EVM0000014	27.04	26.0394	30.524	41.5615	27.5574	23.9103	25.3707	19.9861	21.2425	6.74049	10.4517	10.8895	45.1797	20.0241	60.9756	24.5794	59.985	#N/A	#N/A	#N/A	#N/A	#N/A
EVM0000015	143.278	142.596	162.16	144.473	181.59	137.477	221.25	207.986	194.038	120.184	121.721	110.298	153.15	105.297	157.046	204.086	266.509	Ring finger domain	E3 ubiquitin-protein ligase HRD1 (Precursor) GN=sip3 OS=Drosophila melanogaster (Fruit fly) PE=1 SV=1	Uncharacterized protein {ECO:0000313|EMBL:CDJ69955.1} OS=Eimeria necatrix PE=4 SV=1	hypothetical protein, conserved [Eimeria necatrix]	--
EVM0000016	0	0	0	0	0	0	0	0	0	0.264766	0	0	0	0	0	0.0695972	0	#N/A	#N/A	#N/A	#N/A	#N/A
EVM0000017	1470.16	1228.84	1226.53	1079.59	1245.03	1054.19	607.196	614.036	602.516	136.679	105.392	119.917	518.29	511.791	373.143	250.624	248.964	--	--	Uncharacterized protein {ECO:0000313|EMBL:CDJ37490.1} OS=Eimeria tenella (Coccidian parasite) PE=4 SV=1	hypothetical protein, conserved [Eimeria tenella]	Eimeria tenella chromosome 1, ordered contigs
EVM0000018	114.365	116.125	115.194	128.525	130.686	145.746	212.706	219.955	224.842	236.22	238.524	265.113	466.511	562.24	449.804	484.501	472.457	--	--	Proteasome PCI domain-containing protein, putative {ECO:0000313|EMBL:CDJ66182.1} OS=Eimeria necatrix PE=4 SV=1	proteasome PCI domain-containing protein, putative [Eimeria necatrix]	Hammondia hammondi PCI domain-containing protein partial mRNA
EVM0000019	0	0.0648552	0	0	0	0	0	0	0.141339	0.0667959	0.957624	0	4.13809	2.68867	2.86684	0.702327	0.747011	Protein of unknown function (DUF3273)	--	Uncharacterized protein {ECO:0000313|EMBL:CDJ38360.1} OS=Eimeria tenella (Coccidian parasite) PE=4 SV=1	hypothetical protein ETH_00026615 [Eimeria tenella]	Neospora caninum Liverpool hypothetical protein (NCLIV_022430) mRNA, complete cds
EVM0000020	0	0.0954843	0.0861347	0.197912	0.603079	0.0836511	0.340166	0.57103	0.676291	0.0491707	0.411215	0.10371	0.25925	0.185552	0.263797	0.568708	0.65988	--	Reticulocyte-binding protein 2 homolog a {ECO:0000312|EMBL:CAD52492.1} GN=PF13_0198 OS=Plasmodium falciparum (isolate 3D7) PE=3 SV=1	Uncharacterized protein {ECO:0000313|EMBL:CDJ41842.1} OS=Eimeria tenella (Coccidian parasite) PE=4 SV=1	hypothetical protein, conserved [Eimeria tenella]	Trypanosoma cruzi strain CL Brener mucin-associated surface protein (MASP) partial mRNA
EVM0000021	0	0.110531	0	0.4582	0.232706	0	0	0.11017	0	0.113839	0	0	0	1.14556	1.37416	0.478785	0.763869	#N/A	#N/A	#N/A	#N/A	#N/A
EVM0000022	0.242256	0.172161	0.0776517	0.356841	0.0906141	0.150826	0.52571	0	0.281394	0.0886563	0	0	1.40231	0.892149	0.951268	1.77114	1.38808	--	--	Uncharacterized protein {ECO:0000313|EMBL:CDI83729.1} OS=Eimeria acervulina (Coccidian parasite) PE=4 SV=1	hypothetical protein, conserved [Eimeria acervulina]	Haliotis discus hannai clone CHh481 microsatellite sequence
EVM0000023	0.0280408	0.179347	0.296607	0.371735	0.157327	0.314242	0.121701	0	0.032571	0.153928	0.25746	0.194797	1.25794	1.93622	1.65162	0.453175	1.03287	WD domain, G-beta repeat	Dynein intermediate chain 2, ciliary OS=Heliocidaris crassispina (Sea urchin) PE=2 SV=1	Dynein intermediate chain, putative {ECO:0000313|EMBL:CDJ47984.1} OS=Eimeria brunetti PE=4 SV=1	dynein intermediate chain, putative [Eimeria brunetti]	Neospora caninum Liverpool complete genome, chromosome Ib
EVM0000024	467.036	473.704	392.792	444.813	349.812	478.934	501.731	524.911	564.117	476.294	455.424	514.871	279.66	302.024	284.108	407.978	387.485	--	--	Uncharacterized protein {ECO:0000313|EMBL:CDJ39657.1} OS=Eimeria tenella (Coccidian parasite) PE=4 SV=1	hypothetical protein ETH_00003705 [Eimeria tenella]	--
EVM0000025	0	0	0.175514	0.403279	0.204813	0	0.198042	0.193929	0	0	0	0	0.7924	0.504125	0.537532	0	1.12052	Sporozoite TA4 surface antigen	Sporulated oocyst TA4 antigen 8 kDa subunit (Precursor) OS=Eimeria tenella (Coccidian parasite) PE=1 SV=2	SAG family member {ECO:0000313|EMBL:CDJ69632.1} OS=Eimeria necatrix PE=4 SV=1	SAG family member [Eimeria necatrix]	Eimeria tenella mRNA for surface antigen 3 (sag3 gene)
EVM0000026	2.94413	4.82831	6.5333	2.25174	6.86152	5.07594	0.491457	2.8875	1.3153	2.4864	6.53517	4.98204	5.24376	8.75721	5.00224	5.22866	4.44905	--	--	--	--	Capsaspora owczarzaki ATCC 30864 peptide methionine sulfoxide reductase msrB partial mRNA
EVM0000027	3.37391	2.83456	2.88694	2.4954	2.21382	2.32307	1.39607	1.79238	2.75657	1.91486	1.42513	2.0525	2.35849	1.77688	2.39986	1.65032	2.00106	--	--	Uncharacterized protein {ECO:0000313|EMBL:CDJ39042.1} OS=Eimeria tenella (Coccidian parasite) PE=4 SV=1	hypothetical protein, conserved [Eimeria tenella]	--
EVM0000028	0	0	0	0	0	0	0	0	0	0	0	0	0	0	0	0	0	#N/A	#N/A	#N/A	#N/A	#N/A
EVM0000029	0.290179	0.541323	0.313919	0.601076	0.529131	0.541986	0.157427	0.385394	0.926915	0.557521	0.380616	0.293978	2.9395	2.20406	2.56376	1.71675	2.09319	TCP-1/cpn60 chaperonin family	T-complex protein 1 subunit beta GN=cct-2 OS=Caenorhabditis elegans PE=1 SV=2	TCP-1/cpn60 family chaperonin, putative {ECO:0000313|EMBL:CDJ40048.1} OS=Eimeria tenella (Coccidian parasite) PE=4 SV=1	TCP-1/cpn60 family chaperonin, putative [Eimeria tenella]	Neospora caninum Liverpool putative TCP-1/cpn60 family chaperonin (NCLIV_018400) mRNA, complete cds
EVM0000030	0.45423	0.161401	0	0.167269	0	1.83819	3.28569	1.93047	2.98981	0.415577	1.29089	1.05183	0.547776	0.836389	0.66886	0.0873919	1.30133	--	--	Uncharacterized protein {ECO:0000313|EMBL:CDJ40552.1} OS=Eimeria tenella (Coccidian parasite) PE=4 SV=1	hypothetical protein, conserved [Eimeria tenella]	--
EVM0000031	0.350633	0	0	0	0	0	0	0	0	0	0	0	0.253707	0	0	0	0	--	--	Uncharacterized protein {ECO:0000313|EMBL:CDJ40790.1} OS=Eimeria tenella (Coccidian parasite) PE=4 SV=1	hypothetical protein, conserved [Eimeria tenella]	Haliotis discus hannai clone CHh533 microsatellite sequence
EVM0000032	0.650332	1.88167	0.178676	3.69489	0.0521255	2.94991	0.100804	0.0987109	1.29497	1.22398	0.243718	0.752966	6.11727	3.52829	6.15616	2.19856	2.68064	--	--	Uncharacterized protein {ECO:0000313|EMBL:CDJ42415.1} OS=Eimeria tenella (Coccidian parasite) PE=4 SV=1	hypothetical protein, conserved [Eimeria tenella]	PREDICTED: Acyrthosiphon pisum ice-structuring protein-like (LOC103309899), mRNA
EVM0000033	3.06707	2.87223	3.52816	4.49666	4.50309	3.29258	3.04795	3.10647	3.19633	2.5176	3.08301	1.9249	4.72883	2.85014	4.93839	4.66558	6.82772	--	--	SNF2 family N-terminal domain-containing protein, putative {ECO:0000313|EMBL:CDJ44331.1} OS=Eimeria tenella (Coccidian parasite) PE=4 SV=1	SNF2 family N-terminal domain-containing protein, putative [Eimeria tenella]	Drosophila mojavensis GI14833 (Dmoj\GI14833), mRNA
EVM0000034	62.0617	60.9963	55.6286	57.9599	48.9044	47.721	17.4364	16.4171	16.5481	34.7707	40.0585	34.4341	35.5697	35.0634	47.8289	14.6855	24.8503	--	--	Uncharacterized protein {ECO:0000313|EMBL:CDJ41821.1} OS=Eimeria tenella (Coccidian parasite) PE=4 SV=1	hypothetical protein, conserved [Eimeria tenella]	Drosophila mojavensis GI20980 (Dmoj\GI20980), mRNA
EVM0000035	3.8911	5.15341	3.28817	2.99604	4.10169	3.96417	5.62929	4.38485	5.88935	6.08433	3.86651	2.59389	6.48412	12.2128	7.98686	3.6751	3.76414	FKBP-type peptidyl-prolyl cis-trans isomerase	FK506-binding protein 2 (Precursor) GN=fkbp2 OS=Dictyostelium discoideum (Slime mold) PE=3 SV=1	Peptidyl-prolyl cis-trans isomerase {ECO:0000256|RuleBase:RU004231} OS=Eimeria tenella (Coccidian parasite) PE=4 SV=1	FK506-binding protein 1, putative [Eimeria tenella]	Hammondia hammondi peptidyl-prolyl isomerase FKBP12, putative partial mRNA
EVM0000036	0	0	0	0	0	0	0	0	0	0	0	0	0	0	0	0	0	--	--	--	--	Eimeria tenella chromosome 1, ordered contigs
EVM0000037	0	0.210289	0.237123	0.217935	0.49807	0.276343	0	0.314401	0.458285	0.0541454	0	0.0571012	0.356849	0.544866	0.217864	0.740108	0.363321	Inositol polyphosphate kinase	--	Histone deacetylase, putative {ECO:0000313|EMBL:CDJ30569.1} OS=Eimeria mitis PE=4 SV=1	histone deacetylase, putative [Eimeria mitis]	Haliotis discus hannai clone CHh406 microsatellite sequence
EVM0000038	1045.64	1130.33	1084.28	1070.36	1241.18	1060.82	1114.27	1077.61	1006.21	1113.93	1164.93	1076.19	1465.41	1446.78	1366.95	1395.77	1406.92	--	Pre-mRNA-splicing factor PFL2310w GN=PFL2310w OS=Plasmodium falciparum (isolate 3D7) PE=3 SV=1	RRM / zinc finger (CCCH type) domain-containing protein, putative {ECO:0000313|EMBL:CDJ40344.1} OS=Eimeria tenella (Coccidian parasite) PE=4 SV=1	RRM / zinc finger (CCCH type) domain-containing protein, putative [Eimeria tenella]	Toxoplasma gondii ME49 RRM / zinc finger (CCCH type) domain-containing protein, mRNA
EVM0000039	2.53792	2.44773	2.78912	7.94396	5.01768	2.93443	3.60606	1.9903	2.17586	2.18927	1.10963	1.46922	5.07184	3.33797	6.58446	5.44089	9.12573	--	--	Uncharacterized protein {ECO:0000313|EMBL:CDJ40410.1} OS=Eimeria tenella (Coccidian parasite) PE=4 SV=1	hypothetical protein, conserved [Eimeria tenella]	Eimeria tenella chromosome 1, ordered contigs
EVM0000040	37.4433	37.0631	32.5682	36.0118	44.8986	35.7343	32.6971	32.6933	34.4496	21.8625	23.4797	16.5255	38.2824	27.2443	44.4908	18.7384	32.3181	Regulator of chromosome condensation (RCC1) repeat	X-linked retinitis pigmentosa GTPase regulator homolog GN=glo-4 OS=Caenorhabditis elegans PE=1 SV=2	Uncharacterized protein {ECO:0000313|EMBL:CDJ45566.1} (Fragment) OS=Eimeria tenella (Coccidian parasite) PE=4 SV=1	hypothetical protein, conserved, partial [Eimeria tenella]	Toxoplasma gondii ME49 myosin, putative, mRNA
EVM0000041	0.151733	0.707637	0.310054	0.167626	0.595925	0.619941	0.679121	0.60456	1.27779	0.478933	0.547311	0.746637	1.31747	0.785789	1.173	0.503576	1.42054	TPR repeat	--	Uncharacterized protein {ECO:0000313|EMBL:CDJ41561.1} OS=Eimeria tenella (Coccidian parasite) PE=4 SV=1	hypothetical protein, conserved [Eimeria tenella]	--
EVM0000042	6.00521	4.60107	5.18817	7.67082	5.58043	8.63131	33.4446	32.6503	33.9506	7.77772	7.99987	10.3751	17.5165	16.1329	17.3401	28.9747	25.749	--	--	Uncharacterized protein {ECO:0000313|EMBL:CDJ42468.1} OS=Eimeria tenella (Coccidian parasite) PE=2 SV=1	hypothetical protein [Eimeria tenella]	Eimeria tenella clone Etm081A07 hypothetical protein mRNA, complete cds
EVM0000043	229.565	230.25	226.982	259.35	251.292	259.764	334.899	335.997	340.345	251.969	281.871	290.138	379.089	383.036	422.008	343.885	452.589	--	--	Uncharacterized protein {ECO:0000313|EMBL:CDJ41570.1} OS=Eimeria tenella (Coccidian parasite) PE=4 SV=1	hypothetical protein, conserved [Eimeria tenella]	--
EVM0000044	30.032	35.1701	30.0993	30.7244	22.6643	26.17	11.3591	13.0332	10.6863	31.5785	29.4051	34.7716	43.7665	45.1252	52.3197	28.0764	32.9787	--	--	Uncharacterized protein {ECO:0000313|EMBL:CDJ43474.1} OS=Eimeria tenella (Coccidian parasite) PE=4 SV=1	hypothetical protein, conserved [Eimeria tenella]	--
EVM0000045	0	0	0	0	0	0	0	0	0	0	0	0	0	0.889453	1.30404	0.650555	0.790793	Glyoxalase/Bleomycin resistance protein/Dioxygenase superfamily	--	Lactoylglutathione lyase {ECO:0000256|RuleBase:RU361179} OS=Eimeria tenella (Coccidian parasite) PE=3 SV=1	lactoylglutathione lyase, putative [Eimeria tenella]	Neospora caninum Liverpool Lactoylglutathione lyase, related (NCLIV_064370) mRNA, complete cds
EVM0000046	113.064	133.806	138.076	200.035	155.882	128.374	85.7284	84.1686	63.193	89.3656	95.7356	66.3554	126.658	70.9736	156.857	105.829	151.06	--	--	Uncharacterized protein {ECO:0000313|EMBL:CDJ45302.1} OS=Eimeria tenella (Coccidian parasite) PE=4 SV=1	hypothetical protein ETH_00013740 [Eimeria tenella]	--
EVM0000047	52.7293	39.8901	39.2554	48.2305	45.8083	46.5955	19.071	28.0124	22.0625	14.9395	15.6174	17.3962	48.8197	29.7541	37.1526	28.7984	43.5094	Optic atrophy 3 protein (OPA3)	Putative OPA3-like protein CG13603 GN=CG13601 OS=Drosophila melanogaster (Fruit fly) PE=2 SV=1	OPA3 domain-containing protein, putative {ECO:0000313|EMBL:CDJ63396.1} OS=Eimeria necatrix PE=4 SV=1	OPA3 domain-containing protein, putative [Eimeria necatrix]	--
EVM0000048	0.0736362	0.392477	0.165221	0.108466	0.275431	0.0687675	0.0532651	0.495509	0.769794	0.107792	0.0643904	0.0568382	0.781452	0.135589	0.61444	0.850038	1.23563	Protein kinase domain	Putative ribosomal protein S6 kinase alpha-2 GN=rskn-2 OS=Caenorhabditis elegans PE=3 SV=2	Uncharacterized protein {ECO:0000313|EMBL:CDJ42369.1} OS=Eimeria tenella (Coccidian parasite) PE=4 SV=1	hypothetical protein, conserved [Eimeria tenella]	--
EVM0000049	2940.56	2494.54	2569.88	2597.99	3420.2	2792.7	4204.83	3993.92	4181.36	2854.46	3016.18	2714.06	3300.9	2163.69	2070.62	5607.52	5202.33	--	--	Uncharacterized protein {ECO:0000313|EMBL:CDJ36935.1} OS=Eimeria tenella (Coccidian parasite) PE=4 SV=1	hypothetical protein, conserved [Eimeria tenella]	--
EVM0000050	0.0254762	0.108629	0	0	0	0	0.248783	0.0541369	0	0.11188	0.0334161	0.0589936	0.0368675	0.105548	0.187571	0.0588182	0.0312802	--	Protein PF14_0175 GN=PF14_0175 OS=Plasmodium falciparum (isolate 3D7) PE=3 SV=1	Uncharacterized protein {ECO:0000313|EMBL:CDJ64355.1} OS=Eimeria necatrix PE=4 SV=1	hypothetical protein, conserved [Eimeria necatrix]	Spirometra erinaceieuropaei genome assembly S_erinaceieuropaei ,scaffold SPER_scaffold0002005
EVM0000051	4.05733	3.76441	2.38429	2.24116	2.69798	3.22772	2.11964	1.03781	3.14188	0.824904	2.66092	1.21791	7.61121	5.18813	8.96172	4.51021	13.4689	CS domain	--	p23 co-chaperone, putative {ECO:0000313|EMBL:CDJ69888.1} OS=Eimeria necatrix PE=4 SV=1	p23 co-chaperone, putative [Eimeria necatrix]	Hammondia hammondi hypothetical protein partial mRNA
EVM0000052	0.138792	0.246585	0.0889759	0.15333	0.0519144	0.0432052	1.20475	0.196622	0	0.203171	0	0.0535654	0.669504	0.191673	1.02187	1.54878	1.87453	--	--	Uncharacterized protein {ECO:0000313|EMBL:CDJ62519.1} OS=Eimeria necatrix PE=4 SV=1	hypothetical protein ENH_00017380 [Eimeria necatrix]	Haliotis discus hannai clone CHh475 microsatellite sequence
EVM0000053	0	0	0	0	0.234225	0	0	0	0	0	0	0	0	2.01782	0.614723	0	1.53771	#N/A	#N/A	#N/A	#N/A	#N/A
EVM0000054	2857.47	2952.77	3029.87	3193.36	3012.11	2761.71	2568.99	2537.11	2394.35	2373.06	2548.22	1928.25	3246.85	2687.54	3542.46	2954.89	3523.1	AAA domain (Cdc48 subfamily)	Heat shock protein 100 GN=HSP100 OS=Trypanosoma brucei brucei PE=3 SV=1	Uncharacterized protein {ECO:0000313|EMBL:CDI83892.1} OS=Eimeria acervulina (Coccidian parasite) PE=4 SV=1	hypothetical protein EAH_00045490 [Eimeria acervulina]	Eimeria tenella heat shock protein mRNA, complete cds
EVM0000055	0	0	0	0	0	0	0	0	0	0	0	0	0	0	0	0	0	#N/A	#N/A	#N/A	#N/A	#N/A
EVM0000056	17.2216	17.7783	21.9643	22.0295	22.783	17.268	7.86778	8.86003	11.7917	9.7522	7.60887	4.19778	24.6596	25.0348	25.3591	27.2044	27.8223	--	--	Uncharacterized protein {ECO:0000313|EMBL:CDJ38171.1} OS=Eimeria tenella (Coccidian parasite) PE=4 SV=1	hypothetical protein, conserved [Eimeria tenella]	--
EVM0000057	0.0543747	0.173888	0.0392154	0.0450526	0.0457616	0.0126949	0.206494	0.0866595	0.189478	0.253713	0.0891513	0.456431	0.177047	0.187729	0.280237	0.28246	0.350502	Condensation domain	--	Uncharacterized protein {ECO:0000313|EMBL:CDJ40038.1} OS=Eimeria tenella (Coccidian parasite) PE=4 SV=1	hypothetical protein, conserved [Eimeria tenella]	--
EVM0000058	6.83643	3.42069	5.90316	3.54506	4.38364	3.12706	1.36244	1.33415	2.91707	1.37858	1.83001	3.23075	28.8721	20.809	33.8983	20.1322	24.1539	--	--	Uncharacterized protein {ECO:0000313|EMBL:CDJ40175.1} OS=Eimeria tenella (Coccidian parasite) PE=4 SV=1	hypothetical protein, conserved [Eimeria tenella]	--
EVM0000059	12.1334	10.8791	12.9761	12.4021	14.1242	9.84858	3.93724	6.86755	7.37611	1.24496	4.31338	3.4136	15.4254	10.8054	14.1931	9.29403	15.733	#N/A	#N/A	#N/A	#N/A	#N/A
EVM0000060	9.45551	9.72046	9.66545	11.3903	13.6045	9.21741	13.5201	12.5787	11.4345	14.6757	15.8683	12.7174	16.72	11.4124	15.6018	9.00131	11.1325	--	--	Uncharacterized protein {ECO:0000313|EMBL:CDJ37221.1} OS=Eimeria tenella (Coccidian parasite) PE=4 SV=1	hypothetical protein, conserved [Eimeria tenella]	Eimeria tenella chromosome 1, ordered contigs
EVM0000061	187.752	188.053	192.461	216.813	206.047	178.515	232.279	219.108	210.182	164.78	194.208	130.917	191.411	148.882	232.099	184.665	243.553	Phosphoenolpyruvate carboxykinase	Phosphoenolpyruvate carboxykinase [ATP] GN=pckA OS=Dictyostelium discoideum (Slime mold) PE=1 SV=1	Uncharacterized protein {ECO:0000313|EMBL:CDJ42640.1} OS=Eimeria tenella (Coccidian parasite) PE=4 SV=1	hypothetical protein ETH_00032360 [Eimeria tenella]	Neospora caninum Liverpool phosphoenolpyruvate carboxykinase (ATP), related (NCLIV_041900) mRNA, complete cds
EVM0000062	0.106168	0.792215	0.612551	0.938307	0.357402	0	0.230391	0	0.12332	0.34968	1.67107	0.368769	0.460918	0.73309	1.25067	0.49023	0.391065	--	--	Uncharacterized protein {ECO:0000313|EMBL:CDJ40532.1} OS=Eimeria tenella (Coccidian parasite) PE=4 SV=1	hypothetical protein, conserved [Eimeria tenella]	Spirometra erinaceieuropaei genome assembly S_erinaceieuropaei ,scaffold SPER_contig0108821
EVM0000063	0.097256	0	0	0.107443	0.327401	0	0.211052	0.413337	0.338905	0.854207	0	0.225209	1.9704	3.35777	4.29633	1.57178	2.03002	--	--	Uncharacterized protein {ECO:0000313|EMBL:CDJ42395.1} OS=Eimeria tenella (Coccidian parasite) PE=4 SV=1	hypothetical protein, conserved [Eimeria tenella]	--
EVM0000064	9.73682	15.66	20.2044	18.3053	19.3601	13.7193	21.1295	17.2422	16.6672	12.5653	12.3233	8.50454	10.1353	7.78485	9.30688	16.5641	20.764	--	--	--	--	Drosophila virilis clone DVIF01_06_H02 (D1438) genomic sequence
EVM0000065	204.403	189.915	180.443	181.431	190.969	199.938	143.804	144.035	157.112	198.701	204.026	174.954	232.695	205.194	192.186	189.116	225.191	--	Stromal cell-derived factor 2-like protein (Precursor) GN=DDB_G0284847 OS=Dictyostelium discoideum (Slime mold) PE=3 SV=1	Uncharacterized protein {ECO:0000313|EMBL:CDJ40641.1} OS=Eimeria tenella (Coccidian parasite) PE=4 SV=1	hypothetical protein, conserved [Eimeria tenella]	Eimeria tenella chromosome 1, ordered contigs
EVM0000066	0.0350787	0.224361	0.134928	0.038753	0	0.0655188	0.0380615	0.0372711	0	0.231074	0	0.487377	0.0507636	0.484438	0.051654	0.283458	0.387633	ADP-ribosylation factor family	ADP-ribosylation factor-like protein 1 GN=arl-1 OS=Caenorhabditis elegans PE=3 SV=2	ADP-ribosylation factor family protein 1, putative {ECO:0000313|EMBL:KEP66126.1} OS=Hammondia hammondi PE=4 SV=1	ADP-ribosylation factor family protein 1, putative [Hammondia hammondi]	Toxoplasma gondii ME49 ADP-ribosylation factor domain-containing protein, mRNA
EVM0000067	0.959333	0.568132	0.307501	2.47291	0.956885	1.69226	0.346969	1.2458	0.866693	0.936211	0.419439	0	1.54254	0.294409	0.941755	0.984382	2.2249	--	--	Uncharacterized protein {ECO:0000313|EMBL:CDI80782.1} OS=Eimeria acervulina (Coccidian parasite) PE=4 SV=1	hypothetical protein EAH_00055790 [Eimeria acervulina]	--
EVM0000068	3.57009	3.12608	6.43692	9.93051	6.22376	5.47735	1.17593	3.04811	0.370255	8.11905	7.4422	2.14057	100.56	52.2083	146.164	41.2122	79.9191	Tubulin-tyrosine ligase family	Probable beta-tubulin polyglutamylase GN=Ttll6a OS=Tetrahymena thermophila (strain SB210) PE=3 SV=1	Tubulin-tyrosine ligase family protein, putative {ECO:0000313|EMBL:CDJ40401.1} OS=Eimeria tenella (Coccidian parasite) PE=4 SV=1	tubulin-tyrosine ligase family protein, putative [Eimeria tenella]	Neospora caninum Liverpool putative tubulin-tyrosine ligase family protein (NCLIV_019050) mRNA, complete cds
EVM0000069	17.4695	18.5939	19.7182	26.8897	20.888	21.0646	17.9148	16.609	17.3842	13.0105	12.6447	12.2099	26.8223	16.0714	27.7633	26.4684	43.8143	--	--	Uncharacterized protein {ECO:0000313|EMBL:CDJ64737.1} (Fragment) OS=Eimeria necatrix PE=4 SV=1	hypothetical protein ENH_00079630, partial [Eimeria necatrix]	Eimeria maxima imp-1 gene for immune mapped protein 1, exons 1-4, strain Weybridge, clone EmaxBAC2k08
EVM0000070	0.0196472	0.0418873	0.0188929	0.151936	0.0220467	0.0733926	0.106589	0.187876	0.456427	0.0431407	0.0257704	0.0909914	0.710803	0.379859	1.21509	1.85978	2.96715	D123	--	Uncharacterized protein {ECO:0000313|EMBL:CDJ38319.1} OS=Eimeria tenella (Coccidian parasite) PE=4 SV=1	hypothetical protein, conserved [Eimeria tenella]	Spirometra erinaceieuropaei genome assembly S_erinaceieuropaei ,scaffold SPER_scaffold0016465
EVM0000071	0	0	0.391222	0.449456	0	0	0	0.324201	0	0	0	0	0	0	0.748851	0.704472	1.99811	EF-hand domain	--	Uncharacterized protein {ECO:0000313|EMBL:CDJ41796.1} OS=Eimeria tenella (Coccidian parasite) PE=4 SV=1	hypothetical protein ETH_00011470 [Eimeria tenella]	Anopheles melas clone l1a microsatellite sequence
EVM0000072	0.246123	0.184627	0.0525942	0.0503524	0.0920607	0.14472	0.168143	0.00968538	0.0529418	0.0400318	0.119566	0.0211086	0.580431	0.566494	0.630879	0.284118	0.246232	Dynein heavy chain and region D6 of dynein motor	Cytoplasmic dynein 2 heavy chain 1 GN=che-3 OS=Caenorhabditis elegans PE=3 SV=2	Uncharacterized protein {ECO:0000313|EMBL:CDJ59932.1} OS=Eimeria maxima (Coccidian parasite) PE=4 SV=1	hypothetical protein, conserved [Eimeria maxima]	Paramecium tetraurelia hypothetical protein (GSPATT00020187001) partial mRNA
EVM0000073	0.0609797	0	0.703663	0.269468	0.615844	0	0.595484	0.323954	0.49582	0.133897	0.159969	0.42362	4.67703	2.94746	2.7836	5.13872	5.01642	--	--	Uncharacterized protein {ECO:0000313|EMBL:CDJ43452.1} OS=Eimeria tenella (Coccidian parasite) PE=4 SV=1	hypothetical protein, conserved [Eimeria tenella]	--
EVM0000074	13.6158	17.2098	14.5895	15.6867	19.2076	14.1688	13.2963	13.8468	6.32623	7.47431	4.84753	4.27898	14.9187	5.37243	12.0297	6.73619	8.59771	#N/A	#N/A	#N/A	#N/A	#N/A
EVM0000075	0	0	0	0	0.287526	0	0	0.544492	1.19051	2.53182	0	0.29667	9.27006	2.477	2.64114	3.54945	1.88764	--	--	Uncharacterized protein {ECO:0000313|EMBL:CDJ45174.1} OS=Eimeria tenella (Coccidian parasite) PE=4 SV=1	hypothetical protein ETH_00018420 [Eimeria tenella]	Fonticula alba hypothetical protein partial mRNA
EVM0000077	1.78098	1.58754	3.01182	3.51101	1.99849	2.79593	2.68206	3.42569	3.69157	3.80948	2.85963	3.62636	3.88819	4.74945	4.81549	3.66875	4.75045	GNAT acetyltransferase 2	N-acetyltransferase 10 homolog GN=nat10 OS=Dictyostelium discoideum (Slime mold) PE=3 SV=1	UPF0202 family protein, putative {ECO:0000313|EMBL:CDJ64858.1} OS=Eimeria necatrix PE=4 SV=1	UPF0202 family protein, putative [Eimeria necatrix]	Hammondia hammondi ATPase (DUF699) protein partial mRNA
EVM0000078	1.08231	0.935453	0.984498	1.09873	0.853424	0.491714	0.0634777	0.404036	0.543637	0.706526	0.882464	0.372547	2.62452	2.34299	3.79045	1.35069	1.75986	--	--	60S ribosomal protein L13 {ECO:0000256|RuleBase:RU000572} OS=Eimeria tenella (Coccidian parasite) PE=3 SV=1	60S ribosomal protein L13, related [Eimeria tenella]	--
EVM0000079	3.66158	1.9516	2.15172	3.14619	1.59785	1.70974	1.32431	1.72907	3.0717	0.893331	2.13455	1.88419	3.53253	2.80925	4.79265	2.58306	5.24504	#N/A	#N/A	#N/A	#N/A	#N/A
EVM0000080	0.969023	0	0	0	0	0	0	0	0.281394	0.265969	0	0	2.45404	9.03301	13.1988	5.59308	10.4106	#N/A	#N/A	#N/A	#N/A	#N/A
EVM0000081	15.6614	17.0122	14.0583	17.0278	14.4008	17.8229	14.7322	13.1084	13.6197	13.5449	12.8417	14.1695	8.95081	9.88926	9.37567	6.81548	8.46743	--	--	Uncharacterized protein {ECO:0000313|EMBL:CDJ42553.1} OS=Eimeria tenella (Coccidian parasite) PE=4 SV=1	hypothetical protein, conserved [Eimeria tenella]	Fonticula alba hypothetical protein partial mRNA
EVM0000082	0	0	0	0	0	0	0	0	0	0	0	0	0	0	0	0	0	#N/A	#N/A	#N/A	#N/A	#N/A
EVM0000083	0	0	0	0	0	0	0	0	0	0	0	0	0	0	0	0	0	--	--	Uncharacterized protein {ECO:0000313|EMBL:CDJ40974.1} OS=Eimeria tenella (Coccidian parasite) PE=4 SV=1	hypothetical protein, conserved [Eimeria tenella]	--
EVM0000084	0	0	0	0.0906757	0.0921027	0	0.356231	0	0	0	0	0	0.356336	0.113351	1.08776	1.04224	0.906997	--	--	Uncharacterized protein {ECO:0000313|EMBL:CDJ42657.1} OS=Eimeria tenella (Coccidian parasite) PE=4 SV=1	hypothetical protein ETH_00003795 [Eimeria tenella]	Eimeria tenella hypothetical protein (e1096f12.tmp0041) mRNA, complete cds
EVM0000085	0	0.665779	0	0	0	0.194424	0	0.2212	0	0	0	0	1.50638	0	0.919683	1.20164	1.78932	--	--	--	--	Fonticula alba hypothetical protein partial mRNA
EVM0000086	0.2269	0.483745	0.218189	0.30637	0.0848704	0.141265	0	0.0535735	0.468546	0.110716	0.0330684	0.0583797	0.729677	1.0445	1.44783	1.19323	1.23819	--	Protein PF14_0175 GN=PF14_0175 OS=Plasmodium falciparum (isolate 3D7) PE=3 SV=1	Uncharacterized protein {ECO:0000313|EMBL:CDJ37187.1} OS=Eimeria tenella (Coccidian parasite) PE=4 SV=1	hypothetical protein, conserved [Eimeria tenella]	Drosophila mojavensis GI14833 (Dmoj\GI14833), mRNA
EVM0000087	0.20711	0.63079	0.682829	0.26149	0.332006	0.386832	0.417339	0.0943088	0.137469	0	0.116425	0.0342565	0.385349	0.12258	0.435675	0.341546	0.617569	--	--	Uncharacterized protein {ECO:0000313|EMBL:CDJ41596.1} OS=Eimeria tenella (Coccidian parasite) PE=4 SV=1	hypothetical protein, conserved [Eimeria tenella]	Drosophila mojavensis GI11516 (Dmoj\GI11516), mRNA
EVM0000088	0.765311	0.456855	0.927271	0.879292	1.33969	1.17212	1.79364	2.63458	2.13349	0.705788	0.602296	0.77976	1.59481	1.6699	2.63702	1.83759	3.6271	DNA polymerase family B	DNA polymerase delta catalytic subunit GN=F10C2.4 OS=Caenorhabditis elegans PE=3 SV=1	DNA polymerase , related {ECO:0000313|EMBL:CDJ36960.1} OS=Eimeria tenella (Coccidian parasite) PE=4 SV=1	DNA polymerase , related [Eimeria tenella]	Hammondia hammondi DNA polymerase family B protein partial mRNA
EVM0000089	1.58082	1.20367	0	0.748459	0.760237	1.0545	2.20531	2.87935	3.41011	1.48762	2.96214	2.87619	13.3992	10.2918	19.2874	9.1243	16.6368	--	--	Alpha-galactosidase A, putative {ECO:0000313|EMBL:CDJ43475.1} OS=Eimeria tenella (Coccidian parasite) PE=4 SV=1	alpha-galactosidase A, putative [Eimeria tenella]	--
EVM0000090	500.541	247.516	223.621	240.422	207.325	263.545	271.889	277.567	297.565	260.579	261.101	293.007	317.377	390.337	308.556	316.335	300.143	Rtf2 RING-finger	Protein RTF2 homolog GN=rtfdc1 OS=Dictyostelium discoideum (Slime mold) PE=3 SV=1	DUF602-domain-containing protein, related {ECO:0000313|EMBL:CDJ45345.1} OS=Eimeria tenella (Coccidian parasite) PE=2 SV=1	hypothetical protein [Eimeria tenella]	Eimeria tenella clone Etm094G10 hypothetical protein mRNA, complete cds
EVM0000091	0.220233	0	0	0.12165	0	0	0	0	0	0.48358	0	0	0.159353	1.21657	0.324296	1.14404	2.02804	--	--	Phosphatidyl serine synthase {ECO:0000313|EMBL:KFG52758.1} OS=Toxoplasma gondii FOU PE=4 SV=1	phosphatidyl serine synthase [Toxoplasma gondii FOU]	--
EVM0000092	0.139276	0.0742332	0.0669645	0.282085	0.0520952	0.195101	0.251865	0.221971	0.242665	0.0509697	0.456706	0.161256	0.940572	1.12199	0.957069	1.01825	0.427514	Putative lysophospholipase	--	Acylglycerol lipase, putative {ECO:0000313|EMBL:CDJ41178.1} OS=Eimeria tenella (Coccidian parasite) PE=2 SV=1	hypothetical protein [Eimeria tenella]	Eimeria tenella clone Etm022H06 hypothetical protein mRNA, complete cds
EVM0000093	0	0.0685322	0	0	0.0360708	0	0	0	0	0.0705828	0	0.0372179	0.046518	0.133177	0.0473339	0	0.0394681	--	--	Putative uncharacterized protein {ECO:0000313|EMBL:AET50674.1} OS=Eimeria tenella (Coccidian parasite) PE=2 SV=1	hypothetical protein [Eimeria tenella]	Eimeria tenella clone Etm035H07 hypothetical protein mRNA, complete cds
EVM0000094	1932.58	1637.2	1204.66	1630.53	1199.61	1617.09	1070.41	1089.3	1128.06	1183.11	1498.52	1340.89	1137.6	1221.01	1520.89	739.994	1224.62	--	--	Uncharacterized protein {ECO:0000313|EMBL:CDJ38243.1} OS=Eimeria tenella (Coccidian parasite) PE=4 SV=1	hypothetical protein, conserved [Eimeria tenella]	--
EVM0000095	0.0579307	0.123507	0.33424	0.0639986	0	0.270502	0.439997	0	0.672899	0.190804	0	0.0670732	2.76651	2.16007	5.37415	2.47433	7.32623	--	--	Uncharacterized protein {ECO:0000313|EMBL:CDJ66020.1} OS=Eimeria necatrix PE=4 SV=1	hypothetical protein, conserved [Eimeria necatrix]	PREDICTED: Nasonia vitripennis histone-lysine N-methyltransferase 2D (LOC100116013), mRNA
EVM0000096	0	0	0	0	0	0	0	0	0	0	0	0	0	0	0	0	0	--	--	Uncharacterized protein {ECO:0000313|EMBL:CDJ45070.1} OS=Eimeria tenella (Coccidian parasite) PE=4 SV=1	hypothetical protein, conserved [Eimeria tenella]	Eimeria tenella chromosome 1, ordered contigs
EVM0000097	0	0	0	0	0	0	0.225304	0	0.120597	0.113987	0	0	0	0	0.305765	0.599259	0.892338	--	--	Uncharacterized protein {ECO:0000313|EMBL:CDJ63224.1} OS=Eimeria necatrix PE=4 SV=1	hypothetical protein, conserved [Eimeria necatrix]	Eimeria tenella hypothetical protein (e1012e08.tmp0421) mRNA, complete cds
EVM0000098	7.7321	8.38951	9.82515	10.3724	10.2258	7.47876	11.3109	6.16151	8.50014	8.79214	10.4135	13.5884	24.8764	31.1761	23.9912	32.1167	27.9723	Yip1 domain	Protein YIPF6 homolog GN=yipf6 OS=Dictyostelium discoideum (Slime mold) PE=3 SV=2	Protein YIPF {ECO:0000256|RuleBase:RU361264} OS=Eimeria tenella (Coccidian parasite) PE=3 SV=1	yip1 domain-containing protein, putative [Eimeria tenella]	Drosophila mojavensis GI21045 (Dmoj\GI21045), mRNA
EVM0000099	0.0609797	0.325018	0.117277	0	0	0.398635	0	0.259163	0	0	0	0	0	0.336852	0.179587	0.351967	0.299488	--	--	Uncharacterized protein {ECO:0000313|EMBL:CDI76257.1} OS=Eimeria acervulina (Coccidian parasite) PE=4 SV=1	hypothetical protein, conserved [Eimeria acervulina]	Eimeria tenella hypothetical protein, conserved (stchr1_040106_646631) partial mRNA
EVM0000100	169.093	184.83	222.028	193.196	193.187	142.031	120.507	120.24	119.231	86.9036	69.1017	50.1372	208.928	98.4188	212.592	159.982	230.863	Major Facilitator Superfamily	--	Transporter, major facilitator family domain containing protein, related {ECO:0000313|EMBL:CDI78298.1} OS=Eimeria acervulina (Coccidian parasite) PE=4 SV=1	Transporter, major facilitator family domain containing protein, related [Eimeria acervulina]	Eimeria tenella hypothetical protein, conserved (stchr1_040106_646631) partial mRNA
EVM0000101	1.10116	1.29121	1.16478	0.608252	2.1006	2.98223	0.716878	1.52098	4.093	1.32984	0.86661	0.892462	2.23094	1.52071	0.972888	1.27115	1.89284	--	--	Uncharacterized protein {ECO:0000313|EMBL:CDJ42075.1} OS=Eimeria tenella (Coccidian parasite) PE=4 SV=1	hypothetical protein, conserved [Eimeria tenella]	--
EVM0000102	0.778138	0.157997	0.516658	0.593563	0.457376	0.743991	0.522665	0.885825	0.344324	0.874647	1.06925	0.793687	4.85283	3.81231	4.66513	2.99421	5.36851	Regulator of chromosome condensation (RCC1) repeat	Probable NEDD4-like E3 ubiquitin-protein ligase DDB_G0276527 GN=DDB_G0276527 OS=Dictyostelium discoideum (Slime mold) PE=3 SV=2	Regulator of chromosome condensation RCC1 (Precursor), related, related {ECO:0000313|EMBL:CDJ45358.1} OS=Eimeria tenella (Coccidian parasite) PE=4 SV=1	Regulator of chromosome condensation RCC1 (Precursor), related, related [Eimeria tenella]	--
EVM0000103	0.968768	1.66129	1.86315	1.16331	0.472645	1.80943	1.69097	1.16357	1.36991	0.739893	1.54693	1.21919	3.1696	2.03589	4.65172	2.09077	4.39587	--	--	Uncharacterized protein {ECO:0000313|EMBL:CDJ41542.1} OS=Eimeria tenella (Coccidian parasite) PE=4 SV=1	hypothetical protein, conserved [Eimeria tenella]	Drosophila mojavensis GI20448 (Dmoj\GI20448), mRNA
EVM0000104	4.13952	1.51686	3.35863	2.14364	1.59674	2.53694	2.80719	4.81056	2.5544	1.70427	1.52708	0.449325	5.42884	1.60782	1.90485	1.94129	0.794152	--	--	Uncharacterized protein {ECO:0000313|EMBL:CDJ40419.1} OS=Eimeria tenella (Coccidian parasite) PE=4 SV=1	hypothetical protein, conserved [Eimeria tenella]	Eimeria tenella clone Etm120H06 hypothetical protein mRNA, complete cds
EVM0000105	2.90438	2.15148	2.79288	2.71915	3.36957	1.74694	2.67064	2.92899	1.94411	0.972818	2.0662	1.3109	2.49333	0.883771	1.66721	5.51215	8.94536	--	--	Uncharacterized protein {ECO:0000313|EMBL:CDJ63851.1} OS=Eimeria necatrix PE=4 SV=1	hypothetical protein ENH_00052890 [Eimeria necatrix]	Eimeria tenella hypothetical protein (e1012e08.tmp0421) mRNA, complete cds
EVM0000106	0.0745402	0.119188	0.197116	0.308805	0.501863	0.348059	0.0404393	0.138598	0.0865827	0.306887	0.244428	0.064728	0.997796	1.23528	1.50922	1.01106	2.65413	--	--	Uncharacterized protein {ECO:0000313|EMBL:CDJ37518.1} OS=Eimeria tenella (Coccidian parasite) PE=4 SV=1	hypothetical protein, conserved [Eimeria tenella]	Cherax quadricarinatus clone CQ036 microsatellite sequence
EVM0000107	0.462106	0.281486	0.380885	0.583439	0.222233	0.0616504	0.214886	0.911833	0.536763	0.144954	0.0865894	0	1.81513	0.273501	1.06929	1.44792	3.97168	--	--	Uncharacterized protein {ECO:0000313|EMBL:CDJ44135.1} OS=Eimeria tenella (Coccidian parasite) PE=4 SV=1	hypothetical protein, conserved [Eimeria tenella]	Drosophila virilis GJ14785 (Dvir\GJ14785), mRNA
EVM0000108	0	0	0	0	0	0	0	0	0	0	0	0	0	0	0	0	0	--	--	Uncharacterized protein {ECO:0000313|EMBL:CDJ58632.1} OS=Eimeria maxima (Coccidian parasite) PE=4 SV=1	hypothetical protein, conserved [Eimeria maxima]	--
EVM0000109	140.906	142.906	134.15	155.494	134.37	128.829	99.6404	97.1743	95.8601	58.4221	69.3895	51.9192	96.281	63.7753	128.35	75.0788	126.431	--	--	Uncharacterized protein {ECO:0000313|EMBL:CDJ42141.1} OS=Eimeria tenella (Coccidian parasite) PE=4 SV=1	hypothetical protein, conserved [Eimeria tenella]	Eimeria tenella chromosome 1, ordered contigs
EVM0000110	3.91357	2.92983	2.64294	2.93734	3.31879	2.45514	2.00972	1.46012	1.73505	2.62391	1.72415	2.5942	22.9565	25.373	20.3238	6.86281	4.80515	CDP-alcohol phosphatidyltransferase	Uncharacterized CDP-alcohol phosphatidyltransferase class-I family protein 3 GN=captC OS=Dictyostelium discoideum (Slime mold) PE=2 SV=1	Ethanolaminephosphotransferase, putative {ECO:0000313|EMBL:CDJ40528.1} OS=Eimeria tenella (Coccidian parasite) PE=3 SV=1	ethanolaminephosphotransferase, putative [Eimeria tenella]	Hammondia hammondi CDP-alcohol phosphatidyltransferase superfamily protein partial mRNA
EVM0000111	0	0	0.160995	0	0.18787	0	0.544977	0	0	0	0	0.0969225	0.969134	0.115606	0	0	0.102782	--	--	Uncharacterized protein {ECO:0000313|EMBL:CDJ69107.1} OS=Eimeria necatrix PE=4 SV=1	hypothetical protein, conserved [Eimeria necatrix]	Eimeria tenella hypothetical protein (e1012e08.tmp0371) mRNA, complete cds
EVM0000112	0	0	0	1.25809	0.255578	1.06351	0.247129	0.241996	0	0	0	0	3.29602	1.25816	3.01845	1.84046	3.07615	#N/A	#N/A	#N/A	#N/A	#N/A
EVM0000113	0.182023	0.11642	0.350069	0.603266	0	0.203985	0.237001	0.270758	0.549718	0.519584	0.191001	0.252899	1.68583	1.96072	1.7154	0.798466	1.29625	--	--	Uncharacterized protein {ECO:0000313|EMBL:CDJ42831.1} OS=Eimeria tenella (Coccidian parasite) PE=4 SV=1	hypothetical protein, conserved [Eimeria tenella]	--
EVM0000114	11.8364	11.4454	8.39656	7.93148	8.78209	11.7183	7.36888	6.52862	8.11398	5.25482	9.50186	8.83673	18.2521	15.4529	13.6196	9.7811	15.5654	Beta-Casp domain	Integrator complex subunit 11 homolog GN=ints11 OS=Dictyostelium discoideum (Slime mold) PE=3 SV=1	RNA-metabolising metallo-beta-lactamase domain-containing protein, putative {ECO:0000313|EMBL:CDJ43212.1} OS=Eimeria tenella (Coccidian parasite) PE=4 SV=1	RNA-metabolising metallo-beta-lactamase domain-containing protein, putative [Eimeria tenella]	Hammondia hammondi metallo-beta-lactamase domain-containing protein partial mRNA
EVM0000115	4.06303	3.82279	3.06327	3.24529	3.55322	4.00816	5.15362	4.19536	5.31768	2.65969	2.75223	3.77665	4.83078	5.55837	6.85362	3.9636	5.08235	--	--	Uncharacterized protein {ECO:0000313|EMBL:CDJ40482.1} OS=Eimeria tenella (Coccidian parasite) PE=4 SV=1	hypothetical protein, conserved [Eimeria tenella]	--
EVM0000116	3.94787	3.94536	4.74538	5.45174	5.81441	2.53471	2.14178	2.35947	5.15889	2.97984	2.91277	0.285682	8.56966	7.15578	15.9866	8.54498	13.33	--	--	Ubiquitin-activating enzyme e1, putative {ECO:0000313|EMBL:CDJ43645.1} (Fragment) OS=Eimeria tenella (Coccidian parasite) PE=4 SV=1	ubiquitin-activating enzyme e1, putative, partial [Eimeria tenella]	--
EVM0000117	0	0	0	0	0	0	0	0	0	0	0	0	0	0	0	0	0	#N/A	#N/A	#N/A	#N/A	#N/A
EVM0000118	2.13185	0.378754	0.341668	0	0.398702	0.663632	0.771042	2.26509	2.88898	3.90088	1.86417	2.87968	2.05672	4.41614	2.09279	5.74223	3.05378	#N/A	#N/A	#N/A	#N/A	#N/A
EVM0000119	2.79526	2.5463	2.44359	3.31263	4.9616	3.13253	5.67988	3.18595	4.19139	1.17175	0.666623	0.706123	4.11866	1.68448	3.96639	10.795	7.61296	#N/A	#N/A	#N/A	#N/A	#N/A
EVM0000120	0.933789	1.44495	1.47726	1.69715	1.79146	1.46279	0.849773	1.3442	0.944695	1.48818	2.68669	1.49967	34.4368	38.3126	30.694	12.518	11.983	--	--	Uncharacterized protein {ECO:0000313|EMBL:CDJ42045.1} OS=Eimeria tenella (Coccidian parasite) PE=4 SV=1	hypothetical protein, conserved [Eimeria tenella]	--
EVM0000121	2.39228	3.0989	1.71804	5.85442	4.41744	5.458	21.817	20.2378	21.5618	7.58012	8.1028	11.1845	2.36639	2.46735	2.45249	5.9776	7.54769	Ion transport protein	--	Chromosome I, complete genome, related {ECO:0000313|EMBL:CDJ42934.1} OS=Eimeria tenella (Coccidian parasite) PE=4 SV=1	Chromosome I, complete genome, related [Eimeria tenella]	Hammondia hammondi transporter, cation channel family protein partial mRNA
EVM0000122	5.29546	5.28071	5.74921	5.05753	7.0923	5.2963	6.41299	7.98588	5.63509	8.13933	7.61802	8.78143	22.9403	27.4593	18.9659	18.6544	16.1078	--	--	Uncharacterized protein {ECO:0000313|EMBL:CDJ42492.1} OS=Eimeria tenella (Coccidian parasite) PE=4 SV=1	hypothetical protein, conserved [Eimeria tenella]	Hammondia hammondi hypothetical protein partial mRNA
EVM0000123	232.431	230.935	176.212	202.986	158.558	201.087	228.814	250.977	245.143	104.385	116.727	110.464	72.1279	91.3213	78.9641	102.35	123.403	--	Calmodulin-2 GN=CAM2 OS=Branchiostoma lanceolatum (Common lancelet) PE=2 SV=3	Uncharacterized protein {ECO:0000313|EMBL:CDJ64381.1} OS=Eimeria necatrix PE=4 SV=1	hypothetical protein, conserved [Eimeria necatrix]	--
EVM0000124	7.43073	7.44307	5.29749	10.8275	10.8541	9.21268	7.92357	6.5339	9.07766	5.48561	6.63776	5.34006	5.19123	6.45789	7.73477	5.69392	11.3258	--	--	OTU-like cysteine protease domain-containing protein, putative {ECO:0000313|EMBL:CDJ65347.1} OS=Eimeria necatrix PE=4 SV=1	OTU-like cysteine protease domain-containing protein, putative [Eimeria necatrix]	Eimeria tenella hypothetical protein (eimer2006e04.tmp1) mRNA, complete cds
EVM0000125	0	0	0	0.107052	0	0	0.105142	0	0	0	0	0	0.140231	0.535289	0	0.111862	0.118978	--	--	Uncharacterized protein {ECO:0000313|EMBL:CDJ52979.1} OS=Eimeria brunetti PE=4 SV=1	hypothetical protein, conserved [Eimeria brunetti]	--
EVM0000126	39.9385	40.776	35.5291	51.5996	43.7563	51.2635	83.3018	80.5683	89.412	47.5018	55.4238	56.4219	39.2794	43.6334	53.2469	58.9279	84.4621	AAA domain	Probable helicase DDB_G0274399 GN=DDB_G0274399 OS=Dictyostelium discoideum (Slime mold) PE=3 SV=1	tRNA-splicing endonuclease positive effector protein, putative {ECO:0000313|EMBL:CDJ43481.1} OS=Eimeria tenella (Coccidian parasite) PE=4 SV=1	tRNA-splicing endonuclease positive effector protein, putative [Eimeria tenella]	Neospora caninum Liverpool hypothetical protein (NCLIV_010920) mRNA, complete cds
EVM0000127	0	0	0	0	0	0	0	0	0	0	0	0	0	0	0	0	0.198297	--	--	Kelch motif domain-containing protein, putative {ECO:0000313|EMBL:CDJ70439.1} OS=Eimeria necatrix PE=4 SV=1	kelch motif domain-containing protein, putative [Eimeria necatrix]	--
EVM0000128	0.185701	0.296933	0.691966	0.641101	0.312571	0.260135	0.402984	0.345288	0.512294	5.45375	1.97906	4.11203	4.46772	3.78269	3.52064	3.99262	4.95916	Concanavalin A-like lectin/glucanases superfamily	Reticulocyte-binding protein 2 homolog a {ECO:0000312|EMBL:CAD52492.1} GN=PF13_0198 OS=Plasmodium falciparum (isolate 3D7) PE=3 SV=1	Uncharacterized protein {ECO:0000313|EMBL:CDI78635.1} OS=Eimeria acervulina (Coccidian parasite) PE=4 SV=1	hypothetical protein, conserved [Eimeria acervulina]	Eimeria stiedai unknown mRNA
EVM0000129	4.56825	5.68132	2.92858	5.88788	7.26208	9.24345	8.67422	10.112	5.30629	6.68722	13.482	10.1376	30.8508	23.1321	18.4988	30.3225	37.8606	--	--	Uncharacterized protein {ECO:0000313|EMBL:CDJ38792.1} OS=Eimeria tenella (Coccidian parasite) PE=4 SV=1	hypothetical protein, conserved [Eimeria tenella]	--
EVM0000130	19.8252	31.5629	22.0351	31.7149	28.1692	24.4053	29.1934	23.5263	24.6729	24.8752	18.4053	15.6504	30.5527	16.0005	32.9842	22.8857	42.9932	--	--	Uncharacterized protein {ECO:0000313|EMBL:CDJ44112.1} OS=Eimeria tenella (Coccidian parasite) PE=4 SV=1	hypothetical protein, conserved [Eimeria tenella]	Drosophila grimshawi GH24562 (Dgri\GH24562), mRNA
EVM0000131	0	0	0	0	0	0	0	0	0	0	0	0	0	0	0	0	0	#N/A	#N/A	#N/A	#N/A	#N/A
EVM0000132	372.76	416.25	467.114	452.214	489.162	411.151	519.021	506.239	486.858	385.787	387.866	281.467	422.015	265.333	470.415	615.602	659.706	--	--	Uncharacterized protein {ECO:0000313|EMBL:CDJ37921.1} OS=Eimeria tenella (Coccidian parasite) PE=4 SV=1	hypothetical protein, conserved [Eimeria tenella]	Eimeria tenella chromosome 1, ordered contigs
EVM0000133	0.814572	0.496185	1.3428	1.41412	0.261159	0.760714	0.757574	2.10188	0.811004	2.68292	3.20532	1.21259	8.08317	3.37478	5.826	1.61198	3.71483	--	--	NLI interacting factor-like phosphatase domain-containing protein, putative {ECO:0000313|EMBL:CDJ41543.1} (Fragment) OS=Eimeria tenella (Coccidian parasite) PE=4 SV=1	NLI interacting factor-like phosphatase domain-containing protein, putative, partial [Eimeria tenella]	Eimeria tenella chromosome 1, ordered contigs
EVM0000134	0.44266	0.094374	0	0.586831	0.0993444	0.496071	0.960601	0.0940651	1.02835	0	0.116124	0	0.896824	0.366789	0.521459	0.510996	0.760909	#N/A	#N/A	#N/A	#N/A	#N/A
EVM0000135	48.5263	53.1522	34.2483	59.7219	40.7504	56.8997	55.8269	67.1012	65.231	34.9822	41.7938	32.1791	42.521	52.7863	52.4446	31.7898	27.8776	tRNA methyltransferase complex GCD14 subunit	tRNA (adenine(58)-N(1))-methyltransferase catalytic subunit trmt61a GN=trmt61a OS=Dictyostelium discoideum (Slime mold) PE=1 SV=1	tRNA (Adenine-N(1)-)-methyltransferase catalytic subunit, putative {ECO:0000313|EMBL:CDJ40593.1} OS=Eimeria tenella (Coccidian parasite) PE=4 SV=1	tRNA (adenine-N(1)-)-methyltransferase catalytic subunit, putative [Eimeria tenella]	--
EVM0000137	0.909936	1.17783	0.562501	1.32836	1.02107	0.789075	0.740482	1.31209	1.35893	0.107036	0.255756	0.413891	0.752458	1.34638	3.44545	1.20047	1.71576	TCP-1/cpn60 chaperonin family	T-complex protein 1 subunit eta OS=Plasmodium falciparum (isolate 3D7) PE=3 SV=1	TCP-1/cpn60 family chaperonin, putative {ECO:0000313|EMBL:CDJ44194.1} OS=Eimeria tenella (Coccidian parasite) PE=3 SV=1	TCP-1/cpn60 family chaperonin, putative [Eimeria tenella]	Toxoplasma gondii ME49 TCP-1/cpn60 family chaperonin, putative, mRNA
EVM0000138	0	0	0	0	0	0	0	0	0	0	0	0.221969	0	0	0	0.885236	0.706167	--	--	Uncharacterized protein {ECO:0000313|EMBL:CDJ37882.1} OS=Eimeria tenella (Coccidian parasite) PE=4 SV=1	hypothetical protein, conserved [Eimeria tenella]	--
EVM0000139	8.09894	6.40541	5.7782	6.34967	4.98378	3.90372	10.205	9.16028	5.15889	6.8839	6.5109	9.07461	15.8791	15.875	22.6975	13.2699	11.5479	--	--	Uncharacterized protein {ECO:0000313|EMBL:CDJ42377.1} OS=Eimeria tenella (Coccidian parasite) PE=4 SV=1	hypothetical protein, conserved [Eimeria tenella]	--
EVM0000140	8.30192	6.71925	6.8005	7.47307	6.29681	5.24046	3.00262	2.45021	2.14292	0.928334	1.00827	1.15701	0.444963	0	0.905534	0.709891	0.47191	#N/A	#N/A	#N/A	#N/A	#N/A
EVM0000141	3.41341	1.35508	1.76568	3.09478	1.90194	2.6601	5.69597	5.8278	5.05863	1.835	2.8716	2.31675	3.50887	3.57608	4.61033	12.2559	15.8393	--	--	Uncharacterized protein {ECO:0000313|EMBL:CDJ65596.1} OS=Eimeria necatrix PE=4 SV=1	hypothetical protein ENH_00007550 [Eimeria necatrix]	Drosophila miranda strain MSH22 chromosome XL clone BAC11, complete sequence
EVM0000142	5.05714	5.68624	4.59652	4.5154	7.2295	5.7579	7.36632	7.43416	6.67884	1.5972	1.54473	3.12815	8.52139	5.83588	6.42662	5.1181	5.27361	--	--	--	--	PREDICTED: Nasonia vitripennis plectin (LOC100114958), transcript variant X4, mRNA
EVM0000143	0.138073	0	0.265545	0.305071	0.154936	0	0	0	0	0	0	0	0.799243	0.572038	0	0.318777	0.169529	#N/A	#N/A	#N/A	#N/A	#N/A
EVM0000144	688.452	674.425	694.082	814.375	782.754	849.314	1400.45	1363	1398.08	936.687	988.608	1041.99	682.035	756.991	760.796	849.673	1027.61	DnaJ domain	DnaJ homolog subfamily A member 1 homolog (Precursor) GN=dnaja1 OS=Dictyostelium discoideum (Slime mold) PE=3 SV=1	DnaJ domain-containing protein, putative {ECO:0000313|EMBL:CDJ42592.1} OS=Eimeria tenella (Coccidian parasite) PE=3 SV=1	DnaJ domain-containing protein, putative [Eimeria tenella]	Hammondia hammondi DnaJ family chaperone, putative partial mRNA
EVM0000145	689.001	686.505	753.206	739.731	924.519	747.242	1129.38	1131.9	1066.04	984.343	998.752	972.078	906.111	848.675	917.552	1348.11	1193.23	--	--	Uncharacterized protein {ECO:0000313|EMBL:CDJ65927.1} OS=Eimeria necatrix PE=4 SV=1	hypothetical protein ENH_00011800 [Eimeria necatrix]	--
EVM0000146	0.0420097	0.0149273	0.0134656	0.01547	0	0.0130774	0	0	0	0	0	0	0	0	0.02062	0	0.0171934	--	--	Uncharacterized protein {ECO:0000313|EMBL:CDJ42862.1} OS=Eimeria tenella (Coccidian parasite) PE=4 SV=1	hypothetical protein ETH_00031830 [Eimeria tenella]	--
EVM0000147	99.4167	98.0365	105.007	97.4692	106.339	102.917	81.7621	77.3711	77.6915	85.2417	77.6161	81.5389	119.269	117.468	116.286	112.177	119.238	--	--	Uncharacterized protein {ECO:0000313|EMBL:CDJ37657.1} OS=Eimeria tenella (Coccidian parasite) PE=4 SV=1	hypothetical protein, conserved [Eimeria tenella]	Eimeria tenella chromosome 1, ordered contigs
EVM0000148	7.79332	9.64752	14.7465	33.3276	24.2607	16.1995	39.825	34.19	29.2013	8.00416	9.89243	8.4411	20.0093	9.72105	31.0957	37.4367	69.4509	Pyridine nucleotide-disulphide oxidoreductase, dimerisation domain	Dihydrolipoyl dehydrogenase, mitochondrial (Precursor) GN=lpd OS=Dictyostelium discoideum (Slime mold) PE=3 SV=1	Dihydrolipoyl dehydrogenase protein, putative {ECO:0000313|EMBL:CDJ41135.1} (Fragment) OS=Eimeria tenella (Coccidian parasite) PE=3 SV=1	dihydrolipoyl dehydrogenase protein, putative, partial [Eimeria tenella]	--
EVM0000149	39.1168	45.9673	56.2729	108.293	107.99	79.234	135.682	122.495	111.604	63.4367	51.0018	40.518	107.081	47.2007	102.031	208.81	187.673	--	--	--	--	Drosophila pseudoobscura pseudoobscura GA24855 (Dpse\GA24855), transcript variant C, mRNA
EVM0000150	0	0	0	0	0	0	0	0	0	0	0	0	0	0	0	0	0	--	--	F15O4.13, related {ECO:0000313|EMBL:CDJ50410.1} OS=Eimeria brunetti PE=4 SV=1	F15O4.13, related [Eimeria brunetti]	--
EVM0000151	0.579307	0.524904	0.891307	0.639986	0.617555	0.730356	0.911422	0.861718	0.235514	0.604212	1.06379	0.670732	6.62285	5.20016	6.05658	5.14928	8.92662	--	--	Uncharacterized protein {ECO:0000313|EMBL:CDJ36933.1} OS=Eimeria tenella (Coccidian parasite) PE=4 SV=1	hypothetical protein, conserved [Eimeria tenella]	Eimeria tenella RAPD-SCAR marker Tn-D18-729 genomic sequence
EVM0000152	0.546162	1.09163	1.05039	0.67879	0.38304	0.828832	1.11113	0.725369	0.792997	0.299811	0.358189	0.158089	3.06268	1.03709	2.21164	1.73381	3.68823	--	--	Uncharacterized protein {ECO:0000313|EMBL:CDJ45106.1} OS=Eimeria tenella (Coccidian parasite) PE=4 SV=1	hypothetical protein ETH_00017415 [Eimeria tenella]	--
EVM0000153	0	0	0	0.715706	0.290788	0.121003	0.140587	0.137667	0.752512	0	0	0	0.187505	0.178936	0	1.64529	1.43179	--	--	Leucine rich repeat protein, putative {ECO:0000313|EMBL:CDJ45410.1} OS=Eimeria tenella (Coccidian parasite) PE=4 SV=1	leucine rich repeat protein, putative [Eimeria tenella]	Eimeria maxima imp-1 gene for immune mapped protein 1, exons 1-4, strain Weybridge, clone EmaxBAC2k08
EVM0000154	0.157371	0.0559185	0	0.115903	0.117727	0.0979772	0.341505	0.222942	0	0.633509	0.0688056	0.121471	2.50511	1.08665	1.00417	1.27166	1.41697	--	--	Uncharacterized protein {ECO:0000313|EMBL:CDJ40500.1} OS=Eimeria tenella (Coccidian parasite) PE=4 SV=1	hypothetical protein, conserved [Eimeria tenella]	Drosophila erecta GG18646 (Dere\GG18646), mRNA
EVM0000155	0.372701	0.132432	0.238928	0.754856	0.348516	0	0	0.131998	0	0	0	0.07192	1.43826	0.257351	1.00615	0.286825	0.991487	--	--	Uncharacterized protein {ECO:0000313|EMBL:CDJ40690.1} (Fragment) OS=Eimeria tenella (Coccidian parasite) PE=4 SV=1	hypothetical protein, conserved, partial [Eimeria tenella]	PREDICTED: Nasonia vitripennis uncharacterized LOC100115643 (LOC100115643), mRNA
EVM0000156	0	0	0.341668	0.196263	0.398702	0.663632	0.578282	0.188757	0.206356	1.7554	1.39813	0	2.82799	2.20807	2.87759	2.0508	0	--	--	Uncharacterized protein {ECO:0000313|EMBL:CDJ44298.1} (Fragment) OS=Eimeria tenella (Coccidian parasite) PE=4 SV=1	hypothetical protein, conserved, partial [Eimeria tenella]	--
EVM0000157	0.0543101	0	0.470025	0.179996	0.0609429	0.152158	0.0589281	0	0	0	0.284945	0	0.471564	1.50005	0.159945	0.0626942	0.333414	Ankyrin repeats (many copies)	--	Uncharacterized protein {ECO:0000313|EMBL:CDJ45324.1} OS=Eimeria tenella (Coccidian parasite) PE=4 SV=1	hypothetical protein ETH_00009295 [Eimeria tenella]	Trypanosoma cruzi strain CL Brener mucin-associated surface protein (MASP) partial mRNA
EVM0000158	0	0	0	0	0	0	0	0	0	0	0	0	0	0.287509	0	0.961311	0	#N/A	#N/A	#N/A	#N/A	#N/A
EVM0000159	0.378137	0	0.151508	0.243684	0.0707197	0.323707	0.0683817	0.0669616	0.549034	0.0345959	0.413322	0.145938	2.23446	2.91566	3.34087	4.51062	4.91366	--	--	Uncharacterized protein {ECO:0000313|EMBL:CDJ42457.1} OS=Eimeria tenella (Coccidian parasite) PE=4 SV=1	hypothetical protein [Eimeria tenella strain Houghton]	Eimeria tenella hypothetical protein (e2017b09.tmp0221) mRNA, complete cds
EVM0000160	7.35786	7.52025	6.20089	6.39325	6.74124	7.20593	9.03004	8.75467	10.5632	6.3233	6.434	7.88093	9.57107	8.48671	7.66941	5.28075	6.05658	--	--	Uncharacterized protein {ECO:0000313|EMBL:CDJ43035.1} OS=Eimeria tenella (Coccidian parasite) PE=4 SV=1	hypothetical protein, conserved [Eimeria tenella]	--
EVM0000161	5.49824	4.33718	6.34458	5.46673	6.16974	6.46973	10.8577	5.25768	8.30248	5.43279	2.74049	5.72936	14.4812	16.2492	13.7636	14.0904	19.1724	Mitochondrial carrier protein	Phosphate carrier protein, mitochondrial (Precursor) GN=F01G4.6 OS=Caenorhabditis elegans PE=2 SV=1	Phosphate carrier protein, putative {ECO:0000313|EMBL:CDJ41628.1} OS=Eimeria tenella (Coccidian parasite) PE=3 SV=1	phosphate carrier protein, putative [Eimeria tenella]	Neospora caninum Liverpool Mitochondrial phosphate carrier protein, related (NCLIV_067010) mRNA, complete cds
EVM0000162	129.297	134.952	150.713	160.986	166.935	149.013	137.363	131.194	123.502	140.398	139.035	107.234	208.608	151.514	200.202	241.919	236.485	Histidine phosphatase superfamily (branch 1)	--	Phosphoglycerate mutase domain-containing protein, putative {ECO:0000313|EMBL:CDJ39410.1} OS=Eimeria tenella (Coccidian parasite) PE=4 SV=1	phosphoglycerate mutase domain-containing protein, putative [Eimeria tenella]	Drosophila grimshawi GH17822 (Dgri\GH17822), mRNA
EVM0000163	0	0	0	0	0.293163	0	0	0	0	0	0	0	0	0.360795	0.384704	0.301588	0.320775	--	--	Uncharacterized protein {ECO:0000313|EMBL:CDJ40704.1} OS=Eimeria tenella (Coccidian parasite) PE=4 SV=1	hypothetical protein, conserved [Eimeria tenella]	PREDICTED: Bombus terrestris ets DNA-binding protein pokkuri-like (LOC100651145), mRNA
EVM0000164	1441.14	1452.01	1426.59	1511.39	1396.26	1558.96	1721.77	1709.22	1802.49	1613.76	1710.96	1828.15	866.001	995.231	870.185	873.572	920.615	Dual specificity phosphatase, catalytic domain	--	Uncharacterized protein {ECO:0000313|EMBL:CDJ40554.1} OS=Eimeria tenella (Coccidian parasite) PE=4 SV=1	hypothetical protein ETH_00019955 [Eimeria tenella]	Toxoplasma gondii ME49 dual-specificity phosphatase laforin, putative, mRNA
EVM0000165	10.301	10.0259	12.7049	8.41125	11.8103	7.11035	5.83141	11.4206	6.5028	7.86732	11.749	9.85243	86.5247	94.6315	94.9669	35.415	56.0898	Ubiquitin-conjugating enzyme	Probable ubiquitin-conjugating enzyme E2 N GN=ube2n OS=Dictyostelium discoideum (Slime mold) PE=3 SV=2	Ubiquitin-conjugating enzyme e2, putative {ECO:0000313|EMBL:CDJ39228.1} OS=Eimeria tenella (Coccidian parasite) PE=3 SV=1	ubiquitin-conjugating enzyme e2, putative [Eimeria tenella]	Toxoplasma gondii ME49 ubiquitin-conjugating enzyme E2, putative, mRNA
EVM0000166	0.625176	1.41616	0.150294	0.431662	0.175382	0.21894	0.763128	0	0.0907722	0.343186	0.410009	0.18096	1.92252	0.755448	0	0.541266	0.479752	NifU-like domain	NFU1 iron-sulfur cluster scaffold homolog, mitochondrial {ECO:0000250|UniProtKB:Q9UMS0} (Precursor) GN=GH17809 OS=Drosophila grimshawi (Fruit fly) PE=3 SV=1	Uncharacterized protein {ECO:0000313|EMBL:CDJ39967.1} (Fragment) OS=Eimeria tenella (Coccidian parasite) PE=4 SV=1	hypothetical protein, conserved, partial [Eimeria tenella]	Eimeria tenella chromosome 1, ordered contigs
EVM0000167	0	0	0	0	0	0	0	0	0	0	0	0.243582	0	0.290535	0.0516313	0	0	--	--	Uncharacterized protein {ECO:0000313|EMBL:CDJ42857.1} OS=Eimeria tenella (Coccidian parasite) PE=4 SV=1	hypothetical protein, conserved [Eimeria tenella]	--
EVM0000168	0	0.404844	0.456504	0.314673	0.213083	0.266005	0.618116	0.10088	0	0	0	0	1.51139	1.3112	0.139809	0.986428	1.39892	Eukaryotic protein of unknown function (DUF842)	Uncharacterized protein ZK637.2 GN=ZK637.2 OS=Caenorhabditis elegans PE=3 SV=2	Uncharacterized protein {ECO:0000313|EMBL:CDJ43219.1} OS=Eimeria tenella (Coccidian parasite) PE=4 SV=1	hypothetical protein, conserved [Eimeria tenella]	Hammondia hammondi YOU2 family C2C2 zinc finger protein partial mRNA
EVM0000169	0.00859063	0.0274725	0	0.00949045	0	0	0	0	0	0.0282946	0	0	0.248636	0.118637	0.139148	0.0198336	0.0316432	--	--	Uncharacterized protein {ECO:0000313|EMBL:CDJ45443.1} OS=Eimeria tenella (Coccidian parasite) PE=4 SV=1	hypothetical protein, conserved [Eimeria tenella]	Drosophila mojavensis GI14833 (Dmoj\GI14833), mRNA
EVM0000170	13.1719	12.2122	13.4201	15.3158	15.0704	18.1672	20.1668	19.9146	19.1891	12.8713	15.4864	15.8914	12.4273	15.5281	16.9917	11.01	17.9621	Ribosomal protein L3	50S ribosomal protein L3, organellar chromatophore GN=rpl3 OS=Paulinella chromatophora PE=3 SV=1	50S ribosomal protein L3, putative {ECO:0000313|EMBL:CDJ40724.1} OS=Eimeria tenella (Coccidian parasite) PE=2 SV=1	hypothetical protein [Eimeria tenella]	Eimeria tenella clone Etm004E05 hypothetical protein mRNA, complete cds
EVM0000171	24.8073	25.6033	21.9162	25.0332	28.378	26.7281	19.5931	19.9778	20.1095	16.7937	14.3722	17.203	34.631	41.7644	35.2384	28.2322	30.6741	Acyl-CoA dehydrogenase, C-terminal domain	Probable glutaryl-CoA dehydrogenase, mitochondrial (Precursor) GN=F54D5.7 OS=Caenorhabditis elegans PE=1 SV=1	Acyl-CoA dehydrogenase, putative {ECO:0000313|EMBL:CDJ39360.1} OS=Eimeria tenella (Coccidian parasite) PE=3 SV=1	acyl-CoA dehydrogenase, putative [Eimeria tenella]	Eimeria tenella clone Etm005F08 hypothetical protein mRNA, complete cds
EVM0000172	8.10433	8.15103	7.3529	10.8754	8.83721	12.3576	21.9588	19.3622	22.4438	14.9802	15.1945	21.4703	8.34879	10.3068	10.1134	16.2795	18.9456	Phosphorylase superfamily	--	Phosphorylase family protein, related {ECO:0000313|EMBL:CDJ40529.1} OS=Eimeria tenella (Coccidian parasite) PE=4 SV=1	Phosphorylase family protein, related [Eimeria tenella]	--
EVM0000173	0	0.105601	0.571563	0	0	0.0925138	0	0	0.115068	0	0	0.114698	0.430076	0.410422	0	0.457427	0.364897	--	--	Uncharacterized protein {ECO:0000313|EMBL:CDJ38541.1} OS=Eimeria tenella (Coccidian parasite) PE=4 SV=1	hypothetical protein, conserved [Eimeria tenella]	--
EVM0000174	0.462106	0.7389	0.222183	0.255255	0.0432119	0.215776	0.584967	0.163662	0.268381	0.380505	0.202042	0.579621	8.02476	9.20028	5.10344	7.64603	3.9244	Peptidase family M50	--	Putative S2P-like protease {ECO:0000313|EMBL:AFV92883.1} (Fragment) OS=Eimeria tenella (Coccidian parasite) PE=2 SV=1	putative S2P-like protease, partial [Eimeria tenella]	Eimeria tenella putative S2P-like protease mRNA, partial cds
EVM0000175	0.897579	0.70166	2.12903	1.78487	2.41728	1.17353	1.62317	1.01725	1.32061	3.2191	0.784879	1.9399	31.0009	26.196	29.1655	11.5357	9.33081	Glutathione peroxidase	Glutathione peroxidase 1 GN=gpx-1 OS=Caenorhabditis elegans PE=3 SV=1	Glutathione peroxidase {ECO:0000256|RuleBase:RU000499} OS=Eimeria tenella (Coccidian parasite) PE=3 SV=1	glutathione/thioredoxin peroxidase, putative [Eimeria tenella]	Eimeria tenella chromosome 1, ordered contigs
EVM0000176	0	0	0.400392	0	0	0.194424	0.677674	0	0.241823	0	0	0	4.82043	3.45011	5.5181	3.36459	3.57865	Aminotransferase class-V	Serine--pyruvate aminotransferase GN=agxt OS=Dictyostelium discoideum (Slime mold) PE=3 SV=1	Alanine--glyoxylate aminotransferase, putative {ECO:0000313|EMBL:CDJ70468.1} OS=Eimeria necatrix PE=3 SV=1	alanine--glyoxylate aminotransferase, putative [Eimeria necatrix]	--
EVM0000177	1.49183	1.40318	0.928241	1.64809	1.57555	1.22929	2.2852	2.98365	2.95603	0.481722	0.345312	1.11764	2.03188	1.81784	0.77532	2.22864	3.77113	--	--	Uncharacterized protein {ECO:0000313|EMBL:CDJ67494.1} OS=Eimeria necatrix PE=4 SV=1	hypothetical protein, conserved [Eimeria necatrix]	Drosophila melanogaster chromosome 2R
EVM0000178	39.0481	43.1259	49.7455	65.9874	47.943	39.6992	30.2722	27.9707	24.7399	30.0403	30.8743	21.9882	76.0089	38.5433	92.9659	54.9764	78.0695	MIF4G domain	Eukaryotic translation initiation factor 4 gamma GN=eif4g OS=Dictyostelium discoideum (Slime mold) PE=3 SV=1	Uncharacterized protein {ECO:0000313|EMBL:CDJ41260.1} OS=Eimeria tenella (Coccidian parasite) PE=4 SV=1	hypothetical protein ETH_00011725 [Eimeria tenella]	Neospora caninum Liverpool hypothetical protein (NCLIV_009210) mRNA, complete cds
EVM0000179	0	0	0	0	0	0	0	0	0	0	0	0	0	0	0	0	0	--	--	Uncharacterized protein {ECO:0000313|EMBL:CDJ43796.1} (Fragment) OS=Eimeria tenella (Coccidian parasite) PE=4 SV=1	hypothetical protein ETH_00010405, partial [Eimeria tenella]	--
EVM0000180	0.0552866	0.176804	0.053164	0.122155	0.0620387	0	0.0599877	0.411193	0.321093	0.121397	0.290069	0.0640118	0.0800072	0.152702	0.162821	0	0.0678819	--	--	Uncharacterized protein {ECO:0000313|EMBL:CDJ40566.1} OS=Eimeria tenella (Coccidian parasite) PE=4 SV=1	hypothetical protein, conserved [Eimeria tenella]	--
EVM0000181	54.1065	58.1988	54.2574	78.5136	71.7919	72.3886	126.864	127.49	131.139	124.901	131.88	137.581	143.3	142.56	145.298	201.872	183.474	--	--	Nucleotidyltransferase family protein, related {ECO:0000313|EMBL:CDJ40757.1} OS=Eimeria tenella (Coccidian parasite) PE=4 SV=1	Nucleotidyltransferase family protein, related [Eimeria tenella]	Neospora caninum Liverpool hypothetical protein (NCLIV_052020) mRNA, complete cds
EVM0000182	716.888	715.807	683.505	710.624	712.51	727.186	465.503	467.318	445.854	538.846	627.466	542.297	687.321	654.502	829.694	437.101	683.488	EamA-like transporter family	--	Uncharacterized protein {ECO:0000313|EMBL:CDJ41456.1} OS=Eimeria tenella (Coccidian parasite) PE=4 SV=1	hypothetical protein, conserved [Eimeria tenella]	Eimeria tenella chromosome 1, ordered contigs
EVM0000183	0	0.113626	0	0	0.0598053	0	0	0.0566272	0	0	0	0.123415	0	0.147205	0	0.123048	0	Ulp1 protease family, C-terminal catalytic domain	--	Ulp1 protease family, C-terminal catalytic domain-containing protein, putative {ECO:0000313|EMBL:CDJ42610.1} OS=Eimeria tenella (Coccidian parasite) PE=4 SV=1	ulp1 protease family, C-terminal catalytic domain-containing protein, putative [Eimeria tenella]	--
EVM0000184	0.571848	0.36575	0.659873	0	0.385013	0	0.124095	0.121518	0	1.88347	0.150014	0	1.32407	2.05328	1.5157	1.18823	0.982976	--	--	Conserved Plasmodium membrane protein, related {ECO:0000313|EMBL:CDJ65706.1} OS=Eimeria necatrix PE=4 SV=1	Conserved Plasmodium membrane protein, related [Eimeria necatrix]	Toxoplasma gondii cDNA, clone: XTG03305.2, full cDNA, XTG Sugano cDNA library
EVM0000185	132.126	128.246	116.01	161.732	140.005	175.557	184.252	182.913	181.705	186.679	209.135	204.744	208.791	241.748	213.602	113.781	138.269	Ring finger domain	--	Putative uncharacterized protein {ECO:0000313|EMBL:AET50874.1} OS=Eimeria tenella (Coccidian parasite) PE=2 SV=1	hypothetical protein [Eimeria tenella]	Eimeria tenella clone Etm128G06 hypothetical protein mRNA, complete cds
EVM0000186	9.37874	7.87813	8.51363	13.6352	10.1453	13.7335	28.7784	38.6638	40.264	7.86674	7.67627	12.1185	2.0087	3.93743	3.204	4.7637	5.84982	IMP dehydrogenase / GMP reductase domain	Inosine-5&apos;-monophosphate dehydrogenase {ECO:0000255|HAMAP-Rule:MF_03156} OS=Toxoplasma gondii PE=1 SV=1	Inosine-5'-monophosphate dehydrogenase {ECO:0000256|HAMAP-Rule:MF_03156} OS=Eimeria tenella (Coccidian parasite) PE=3 SV=1	inosine-5&apos;-monophosphate dehydrogenase [Eimeria tenella]	Eimeria tenella clone Etm105G09 hypothetical protein mRNA, complete cds
EVM0000187	0	0	0	0.452913	0	0	0	0	0	0	1.07549	0	0	0.283086	0	1.41978	2.26517	#N/A	#N/A	#N/A	#N/A	#N/A
EVM0000188	6.94665	4.2579	5.34397	4.98828	4.67703	2.86525	3.01494	1.41465	2.75689	1.90666	1.7464	1.60859	2.68073	1.99861	4.68832	4.34365	5.82831	#N/A	#N/A	#N/A	#N/A	#N/A
EVM0000189	133.231	130.541	115.46	168.601	144.58	179.535	320.306	328.629	342.287	194.07	186.129	196.074	70.8274	75.7224	81.2983	157.971	160.398	--	--	Uncharacterized protein {ECO:0000313|EMBL:CDJ39493.1} OS=Eimeria tenella (Coccidian parasite) PE=4 SV=1	hypothetical protein, conserved [Eimeria tenella]	--
EVM0000190	0	0	0	0	0	0	0	0.11463	0	0	0	0	0	0	0	0	0	--	--	Uncharacterized protein {ECO:0000313|EMBL:CDJ42856.1} OS=Eimeria tenella (Coccidian parasite) PE=4 SV=1	hypothetical protein, conserved [Eimeria tenella]	--
EVM0000191	0.0835365	0	0	0.0461432	0.0937388	0.0390066	0.271919	0.532544	0.145549	0.412711	0.0547857	0.29016	0.725331	0.922912	0.307522	0.241081	0.974392	--	--	Uncharacterized protein {ECO:0000313|EMBL:CDJ42316.1} OS=Eimeria tenella (Coccidian parasite) PE=4 SV=1	hypothetical protein, conserved [Eimeria tenella]	Neospora caninum Liverpool conserved hypothetical protein (NCLIV_027190) mRNA, complete cds
EVM0000192	0.216652	0.184758	0.250001	0.191476	0.0486222	0.0809308	0.188059	0.184153	0.150992	0.237858	0.170504	0.100337	0.438934	0.837749	0.765655	0.650252	0.212807	Protein kinase domain	Protein kinase 3 GN=pkgC OS=Dictyostelium discoideum (Slime mold) PE=3 SV=2	AGC kinase, putative {ECO:0000313|EMBL:CDJ37897.1} OS=Eimeria tenella (Coccidian parasite) PE=4 SV=1	AGC kinase, putative [Eimeria tenella]	Toxoplasma gondii ME49 phosphoinositide-dependent protein kinase, putative, mRNA
EVM0000193	7.07995	6.68236	5.03518	9.36954	6.86879	5.85423	5.52141	4.62316	5.05419	5.58682	7.15833	5.97719	9.39184	10.1848	11.7285	11.2378	16.6614	--	--	Uncharacterized protein {ECO:0000313|EMBL:CDJ44017.1} OS=Eimeria tenella (Coccidian parasite) PE=4 SV=1	hypothetical protein ETH_00035205 [Eimeria tenella]	Spirometra erinaceieuropaei genome assembly S_erinaceieuropaei ,scaffold SPER_scaffold0042852
EVM0000194	38.6124	43.7344	45.4566	58.0434	53.8522	47.8476	55.9623	55.7719	49.922	45.1234	54.3095	51.0745	36.5161	32.9779	39.3476	43.3624	43.3359	--	Protein PF14_0175 GN=PF14_0175 OS=Plasmodium falciparum (isolate 3D7) PE=3 SV=1	Uncharacterized protein {ECO:0000313|EMBL:CDJ45206.1} OS=Eimeria tenella (Coccidian parasite) PE=4 SV=1	hypothetical protein, conserved [Eimeria tenella]	Salpingoeca sp. ATCC 50818 hypothetical protein (PTSG_11237) mRNA, complete cds
EVM0000195	0	0	0	0.19758	0	0	0	0	0	0	0	0	0	0	0.263354	0.206456	0	#N/A	#N/A	#N/A	#N/A	#N/A
EVM0000196	0.57993	0.686887	0.57832	0.213558	0.45794	0.621821	0.139832	0.228213	0.024949	0.259395	0.422595	0.522241	0.683823	1.21616	1.70791	1.14056	1.55596	Kinesin motor domain	Kinesin-related protein 11 GN=kif11 OS=Dictyostelium discoideum (Slime mold) PE=3 SV=1	Kinesin-like protein {ECO:0000256|RuleBase:RU000394} OS=Eimeria tenella (Coccidian parasite) PE=3 SV=1	hypothetical protein, conserved [Eimeria tenella]	Eimeria maxima imp-1 gene for immune mapped protein 1, exons 1-4, strain Weybridge, clone EmaxBAC2k08
EVM0000197	53.7751	50.2659	50.5357	72.8141	61.306	69.0924	119.293	125.113	132.789	90.3981	99.3591	101.182	87.377	88.0354	97.516	120.665	142.817	--	--	Putative uncharacterized protein {ECO:0000313|EMBL:AET50529.1} OS=Eimeria tenella (Coccidian parasite) PE=2 SV=1	hypothetical protein [Eimeria tenella]	Eimeria tenella clone Etm003A12 hypothetical protein mRNA, complete cds
EVM0000198	35.0039	34.4249	36.7003	39.6683	32.1834	42.18	45.0864	49.6687	52.4633	49.5874	44.1359	50.2026	47.3873	72.3548	66.5082	72.2124	97.0481	#N/A	#N/A	#N/A	#N/A	#N/A
EVM0000199	0	0	0.245608	0.188111	0.191071	0	0	0	0	0.0934715	0	0.098574	0.123206	0.117576	0	0	0.313601	#N/A	#N/A	#N/A	#N/A	#N/A
EVM0000200	3.08557	6.57837	9.17108	5.2681	15.1087	10.2164	7.60897	8.64309	17.5945	6.77521	3.31136	4.87163	54.3948	42.6118	40.892	48.5715	43.0514	Ribosomal L37ae protein family	60S ribosomal protein L37a GN=rpl37A OS=Dictyostelium discoideum (Slime mold) PE=3 SV=1	Ribosomal protein L37a, putative {ECO:0000313|EMBL:CDJ41701.1} OS=Eimeria tenella (Coccidian parasite) PE=3 SV=1	ribosomal protein L37a, putative [Eimeria tenella]	Neospora caninum Liverpool Ribosomal protein L37a, related (NCLIV_064540) mRNA, complete cds
EVM0000201	26.235	32.2602	43.0064	64.47	44.0427	34.3391	30.1468	30.7279	23.035	28.1226	28.0439	17.5794	52.4642	29.8118	61.4453	38.1543	56.4341	--	--	Uncharacterized protein {ECO:0000313|EMBL:CDJ44173.1} OS=Eimeria tenella (Coccidian parasite) PE=4 SV=1	hypothetical protein, conserved [Eimeria tenella]	PREDICTED: Harpegnathos saltator nuclear pore complex protein DDB_G0274915 homolog (LOC105181495), mRNA
EVM0000202	107.737	103.027	98.6995	113.069	105.465	113.124	106.334	103.993	95.3488	89.3	104.423	94.5601	86.971	79.9225	107.243	64.5256	104.875	--	--	Uncharacterized protein {ECO:0000313|EMBL:CDJ38352.1} OS=Eimeria tenella (Coccidian parasite) PE=4 SV=1	hypothetical protein, conserved [Eimeria tenella]	Salpingoeca sp. ATCC 50818 hypothetical protein (PTSG_10394) mRNA, complete cds
EVM0000203	0	0	0	0	0	0	0	0	0	0	0	0	0	0	0	0.0494565	0	Calreticulin family	Calreticulin (Precursor) GN=Crc OS=Drosophila melanogaster (Fruit fly) PE=1 SV=2	Calnexin, putative {ECO:0000313|EMBL:CDJ41583.1} OS=Eimeria tenella (Coccidian parasite) PE=3 SV=1	calnexin, putative [Eimeria tenella]	--
EVM0000204	121.999	134.76	150.234	145.832	151.774	147.325	157.007	147	134.924	136.562	124.513	95.8542	131.052	97.4271	125.872	186.976	202.176	Domain of unknown function (DUF384)	Protein HGH1 homolog GN=DDB_G0276861 OS=Dictyostelium discoideum (Slime mold) PE=3 SV=1	Uncharacterized protein {ECO:0000313|EMBL:CDJ44483.1} OS=Eimeria tenella (Coccidian parasite) PE=4 SV=1	hypothetical protein, conserved [Eimeria tenella]	Salpingoeca sp. ATCC 50818 hypothetical protein (PTSG_03563) mRNA, complete cds
EVM0000205	141.247	139.167	131.483	146.266	123.011	140.247	115.547	117.71	108.803	116.52	140.734	123.833	119.494	118.357	136.039	88.7185	130.31	Diacylglycerol kinase accessory domain	Diacylglycerol kinase A GN=dgkA OS=Dictyostelium discoideum (Slime mold) PE=1 SV=3	Diacylglycerol kinase {ECO:0000256|RuleBase:RU361128} OS=Eimeria tenella (Coccidian parasite) PE=3 SV=1	diacylglycerol kinase, putative [Eimeria tenella]	Neospora caninum Liverpool hypothetical protein (NCLIV_015910) mRNA, complete cds
EVM0000206	42.761	44.7018	64.7579	64.5841	67.9185	45.5283	78.0008	82.3069	82.7822	19.2776	13.8187	13.8722	22.1217	7.98784	15.5134	97.7705	103.991	--	--	--	--	Eimeria tenella clone Etm087C02 hypothetical protein mRNA, complete cds
EVM0000207	129.385	100.602	92.1566	117.376	100.435	111.533	110.889	101.728	126.807	180.52	198.06	189.775	246.668	270.879	281.522	193.568	240.272	XAP5, circadian clock regulator	Protein FAM50 homolog GN=CG12259 OS=Drosophila melanogaster (Fruit fly) PE=2 SV=1	XAP5 protein, putative {ECO:0000313|EMBL:CDJ37500.1} OS=Eimeria tenella (Coccidian parasite) PE=4 SV=1	XAP5 protein, putative [Eimeria tenella]	Hammondia hammondi protein fam50a, putative partial mRNA
EVM0000208	17.7654	17.8413	23.647	27.9932	21.9286	26.3706	26.1748	30.3005	31.7136	15.3982	18.1512	19.1618	21.5143	20.6603	26.1599	32.9207	37.8852	--	--	Uncharacterized protein {ECO:0000313|EMBL:CDJ35984.1} OS=Eimeria mitis PE=4 SV=1	hypothetical protein, conserved [Eimeria mitis]	--
EVM0000209	2.07694	2.00405	1.51512	1.34505	1.92877	1.42127	2.62267	2.33991	1.60139	0.727319	1.29167	0.518259	2.77242	2.29956	3.55927	3.74104	4.28682	Spc97 / Spc98 family	Spindle pole body component 98 GN=spc98 OS=Dictyostelium discoideum (Slime mold) PE=1 SV=2	Uncharacterized protein {ECO:0000313|EMBL:CDJ42042.1} OS=Eimeria tenella (Coccidian parasite) PE=4 SV=1	hypothetical protein ETH_00011115 [Eimeria tenella]	Salpingoeca sp. ATCC 50818 arginyl-tRNA synthetase (PTSG_06518) mRNA, complete cds
EVM0000210	32.8687	30.8023	29.8702	34.9814	32.6948	26.6477	54.4752	37.3535	46.9894	37.6723	42.9546	27.7404	50.5274	34.5842	56.555	63.516	96.2355	Inositol-pentakisphosphate 2-kinase	--	Uncharacterized protein {ECO:0000313|EMBL:CDJ45088.1} OS=Eimeria tenella (Coccidian parasite) PE=4 SV=1	hypothetical protein, conserved [Eimeria tenella]	Drosophila persimilis GL24790 (Dper\GL24790), mRNA
EVM0000211	0.122614	0.196058	0	0.135457	0.343972	0.171761	0.332601	0.195416	0.356058	0.269232	0.160828	0.28393	0.887196	0.677321	0.902756	1.06157	1.80657	--	--	--	--	Eimeria tenella hypothetical protein (e1107e11.tmp1) mRNA, complete cds
EVM0000212	0.192955	0.43844	0.366212	1.049	0.57549	0.550076	0.385668	0.501746	0.418767	0.563056	0.299714	0.252803	9.18527	3.43608	12.3447	8.79248	15.8608	--	--	HECT type ubiquitin ligase, putative {ECO:0000313|EMBL:CDJ42652.1} OS=Eimeria tenella (Coccidian parasite) PE=4 SV=1	HECT type ubiquitin ligase, putative [Eimeria tenella]	Eimeria tenella chromosome 1, ordered contigs
EVM0000213	0.188994	1.41026	0.726952	1.46153	1.27245	0.88249	0.205064	0.602417	0.658582	0.207494	0.743686	0.21882	1.094	0	0.278297	0	0	#N/A	#N/A	#N/A	#N/A	#N/A
EVM0000214	0.0245153	0.052266	0	0	0.0825281	0.0228944	0.0265999	0	0.0854278	0.026915	0.0321557	0	0.212862	0.101567	0.0721984	0.367898	0.180602	DNA polymerase beta thumb	--	Putative uncharacterized protein {ECO:0000313|EMBL:CBZ51136.1} OS=Neospora caninum (strain Liverpool) PE=4 SV=1	conserved hypothetical protein [Neospora caninum Liverpool]	Toxoplasma gondii ME49 hypothetical protein, mRNA
EVM0000215	146.433	155.55	169.197	160.331	208.57	165.406	256.387	253.981	248.618	262.951	259.554	279.839	252.47	282.471	240.444	263.528	288.469	--	--	Uncharacterized protein {ECO:0000313|EMBL:CDJ44977.1} OS=Eimeria tenella (Coccidian parasite) PE=4 SV=1	hypothetical protein, conserved [Eimeria tenella]	--
EVM0000216	120.878	116.75	109.457	120.388	103.889	132.812	138.708	134.757	156.362	81.2348	88.6444	87.4718	48.5025	55.2649	54.0727	35.9418	43.1757	--	--	Uncharacterized protein {ECO:0000313|EMBL:CDJ39076.1} OS=Eimeria tenella (Coccidian parasite) PE=4 SV=1	hypothetical protein, conserved [Eimeria tenella]	Neospora caninum Liverpool conserved hypothetical protein (NCLIV_015150) mRNA, complete cds
EVM0000217	0.416377	0	0.400392	0	0	0	0	0	0	0	0.546145	0	0.602554	0	0	0	2.04494	#N/A	#N/A	#N/A	#N/A	#N/A
EVM0000218	0.216652	0.230948	0.208334	0	0	0.0505817	0.235074	0.230192	0	0.654111	0.355216	0.250843	2.03791	2.84236	2.79145	2.18835	1.66255	START domain	--	Uncharacterized protein {ECO:0000313|EMBL:CDJ42325.1} OS=Eimeria tenella (Coccidian parasite) PE=4 SV=1	hypothetical protein ETH_00018720 [Eimeria tenella]	Neospora caninum Liverpool putative phosphatidylcholine transfer protein (NCLIV_031370) mRNA, complete cds
EVM0000219	3.50633	7.22624	1.12391	4.64832	3.93456	3.2745	4.31175	4.47057	3.52977	2.56637	1.53304	5.41293	18.2669	17.1093	16.1778	20.508	32.4321	--	--	Uncharacterized protein {ECO:0000313|EMBL:CDJ37676.1} OS=Eimeria tenella (Coccidian parasite) PE=4 SV=1	hypothetical protein, conserved [Eimeria tenella]	--
EVM0000220	0.103324	0.0100129	0.0903245	0.0622616	0.147563	0.0789481	0.0509589	0.0199602	0.109106	0.134063	0.0862435	0.0761282	0.339826	0.869114	0.691572	0.628901	0.88804	--	--	Uncharacterized protein {ECO:0000313|EMBL:CDJ66734.1} OS=Eimeria necatrix PE=4 SV=1	hypothetical protein, conserved [Eimeria necatrix]	--
EVM0000221	142.546	162.692	166.536	174.538	192.946	170.373	161.477	153.121	144.854	138.002	146.782	108.53	69.9162	62.5011	65.7915	111.067	107.385	--	--	Uncharacterized protein {ECO:0000313|EMBL:CDJ45054.1} (Fragment) OS=Eimeria tenella (Coccidian parasite) PE=4 SV=1	hypothetical protein ETH_00022220, partial [Eimeria tenella]	Eimeria tenella chromosome 1, ordered contigs
EVM0000222	0.256232	0	0.49279	0.424606	0	0.478581	0	0.544492	0.520849	0.140657	0.504134	0.445005	0.463503	0.530786	0.565959	0.73947	0.157303	Alpha amylase, catalytic domain	1,4-alpha-glucan-branching enzyme GN=glgB OS=Dictyostelium discoideum (Slime mold) PE=3 SV=1	Alpha amylase, catalytic domain-containing protein {ECO:0000313|EMBL:EPR63610.1} OS=Toxoplasma gondii GT1 PE=4 SV=1	alpha amylase, catalytic domain-containing protein [Toxoplasma gondii GT1]	Hammondia hammondi alpha amylase, catalytic domain-containing protein partial mRNA
EVM0000223	1.16457	2.92099	1.97623	2.27039	1.22993	3.64657	2.89884	2.25635	3.81943	2.40671	2.51592	3.01398	7.23684	8.60901	7.06115	5.29833	3.70087	ThiF family	Ubiquitin-like modifier-activating enzyme 5 GN=GI14749 OS=Drosophila mojavensis (Fruit fly) PE=3 SV=1	ThiF family domain-containing protein, putative {ECO:0000313|EMBL:CDJ39037.1} OS=Eimeria tenella (Coccidian parasite) PE=4 SV=1	thiF family domain-containing protein, putative [Eimeria tenella]	Eimeria tenella clone Etm120D05 hypothetical protein mRNA, complete cds
EVM0000224	0	0	0	0	0	0	0	0	0	0	0.179248	0	0	0	0	0	0	#N/A	#N/A	#N/A	#N/A	#N/A
EVM0000225	0.568999	0.606546	0.455962	0.419066	0.266038	0.177126	0.0771728	0.05038	0.110154	0.052058	0.155486	0.274499	0.720492	1.63706	2.16447	0.465261	1.92123	--	Rhoptry neck protein 2 (Precursor) GN=TGME49_100100 OS=Toxoplasma gondii PE=1 SV=2	Uncharacterized protein {ECO:0000313|EMBL:CDI78303.1} OS=Eimeria acervulina (Coccidian parasite) PE=4 SV=1	hypothetical protein, conserved [Eimeria acervulina]	--
EVM0000226	115.998	126.842	107.022	174.59	150.793	191.637	340.32	365.654	377.73	278.642	231.776	313.652	157.966	162.555	173.536	346.442	302.695	Ribosomal L29 protein	60S ribosomal protein L35 GN=RPL35 OS=Babesia bovis PE=2 SV=1	Ribosomal protein L35, putative {ECO:0000313|EMBL:CDJ39911.1} OS=Eimeria tenella (Coccidian parasite) PE=3 SV=1	ribosomal protein L35, putative [Eimeria tenella]	Pectinaria gouldii hypothetical protein mRNA, complete cds
EVM0000227	0.154482	0.905717	0.965582	2.55995	2.16686	1.65908	1.42475	1.47723	0.448599	0.848017	0.405255	1.4309	5.70068	1.28004	5.34571	3.92326	7.39735	RNA recognition motif. (a.k.a. RRM, RBD, or RNP domain)	Probable splicing factor, arginine/serine-rich 3 GN=rsp-3 OS=Caenorhabditis elegans PE=1 SV=2	Uncharacterized protein {ECO:0000313|EMBL:CDJ40015.1} OS=Eimeria tenella (Coccidian parasite) PE=4 SV=1	hypothetical protein, conserved [Eimeria tenella]	PREDICTED: Solenopsis invicta MAP kinase-activating death domain protein (LOC105199355), mRNA
EVM0000228	3.35218	4.22309	4.59102	4.60107	3.64759	4.55351	3.96788	3.02203	4.6017	3.56878	2.53156	3.05792	2.79303	2.80568	3.88908	2.11073	6.9845	--	--	--	--	Eimeria tenella cyclin like protein 4 (cyc4) gene, partial cds
EVM0000229	2.19557	0.41302	2.11127	3.995	3.76803	3.49774	5.18492	5.90057	6.30068	5.67171	3.21864	3.28973	12.896	9.98803	25.2935	25.9414	33.3005	AP2-coincident C-terminal	--	Uncharacterized protein {ECO:0000313|EMBL:CDJ45407.1} OS=Eimeria tenella (Coccidian parasite) PE=4 SV=1	hypothetical protein, conserved [Eimeria tenella]	--
EVM0000230	9.63186	12.5491	12.5038	14.6606	13.0899	12.1932	7.72203	6.7657	7.21001	10.6334	7.1591	5.32814	35.466	15.0013	45.6222	31.9356	33.6389	--	--	--	--	Eimeria tenella putative hsp protein (eimer2200f10.tmp0071) partial mRNA
EVM0000231	0.528733	0.338174	0.101687	1.16823	0.711968	0.691284	0.631061	0.112355	0.307077	0.0580488	0.0693517	0.795829	0.688633	0.876217	1.94642	0.915534	1.16854	--	--	Cyclin like protein 1 {ECO:0000313|EMBL:AEL23247.1} (Fragment) OS=Eimeria tenella (Coccidian parasite) PE=4 SV=1	cyclin like protein 1, partial [Eimeria tenella]	Eimeria tenella cyclin like protein 1 (cyc1) gene, partial cds
EVM0000232	0.126294	0.269257	0	0	0.141719	0.235888	0	0.805126	0	0.138657	0	0.146226	1.27936	0	0	0.583165	2.17093	--	--	Uncharacterized protein {ECO:0000313|EMBL:CDJ62725.1} OS=Eimeria necatrix PE=4 SV=1	hypothetical protein, conserved [Eimeria necatrix]	--
EVM0000233	107.662	92.1656	74.0556	87.6537	78.4593	89.5904	81.7933	80.4141	88.8137	70.7111	78.6284	80.2002	117.395	127.604	130.488	90.8683	133.574	pre-mRNA splicing factor component	Cell division cycle 5-related protein GN=cdc5l OS=Nematostella vectensis (Starlet sea anemone) PE=3 SV=1	Myb-like DNA-binding domain-containing protein, putative {ECO:0000313|EMBL:CDJ39219.1} OS=Eimeria tenella (Coccidian parasite) PE=4 SV=1	myb-like DNA-binding domain-containing protein, putative [Eimeria tenella]	Hammondia hammondi Myb family DNA-binding domain-containing protein partial mRNA
EVM0000234	18.5585	19.2759	16.7478	22.8155	20.2911	20.3237	25.4031	22.1453	23.8783	16.4742	15.4377	14.3617	22.2199	23.8769	27.3744	10.3272	14.9183	Aminoacyl-tRNA editing domain	Proline--tRNA ligase GN=proRS OS=Plasmodium falciparum (isolate 3D7) PE=1 SV=1	Prolyl-tRNA synthetase, putative {ECO:0000313|EMBL:CDJ62553.1} OS=Eimeria necatrix PE=3 SV=1	prolyl-tRNA synthetase, putative [Eimeria necatrix]	Hammondia hammondi prolyl-tRNA synthetase (ProRS) partial mRNA
EVM0000235	0.123086	0.459229	0.473442	0.339947	0.138119	0.402317	0.133552	0.130779	0.142972	0.270269	0	0.356278	0.267183	0.339964	0.906231	1.63401	0.906764	Actin	Actin, cytoplasmic GN=MIC-ACT-2 OS=Sterkiella nova (Ciliate) PE=3 SV=1	Actin, putative {ECO:0000313|EMBL:CDJ69669.1} (Fragment) OS=Eimeria necatrix PE=4 SV=1	actin, putative, partial [Eimeria necatrix]	Eimeria tenella chromosome 1, ordered contigs
EVM0000236	22.5845	21.0759	15.5554	26.2451	21.6597	21.0912	28.2357	29.1439	24.69	38.6084	30.1357	29.6774	19.7906	15.001	20.9432	16.238	18.5184	Actin	Centractin GN=arpA OS=Dictyostelium discoideum (Slime mold) PE=1 SV=1	Actin, putative {ECO:0000313|EMBL:CDJ38972.1} OS=Eimeria tenella (Coccidian parasite) PE=3 SV=1	actin, putative [Eimeria tenella]	Hammondia hammondi actin-related protein ARP1 partial mRNA
EVM0000237	0.304666	0.519633	0	0.201947	0.068375	0.113809	0.0661145	0.0647414	0.141555	0	0.639389	0.705496	0.0881786	0.504894	0.628076	0.281359	0.374075	3-Oxoacyl-[acyl-carrier-protein (ACP)] synthase III	--	3-oxoacyl-(Acyl-carrier-protein) synthase III family protein, putative {ECO:0000313|EMBL:CDJ37526.1} OS=Eimeria tenella (Coccidian parasite) PE=3 SV=1	3-oxoacyl-(acyl-carrier-protein) synthase III family protein, putative [Eimeria tenella]	--
EVM0000238	866.182	885.883	910.143	974.886	981.099	976.068	1067.65	1011.77	1044.61	1319.39	1319.1	1414.22	1049.06	1133.02	932.206	955.526	819.859	--	--	Uncharacterized protein {ECO:0000313|EMBL:CDI83857.1} OS=Eimeria acervulina (Coccidian parasite) PE=4 SV=1	hypothetical protein, conserved [Eimeria acervulina]	Eimeria tenella clone Etm079D01 hypothetical protein mRNA, complete cds
EVM0000239	8.32754	9.98669	8.80862	17.2496	4.67229	5.24943	16.2642	13.7144	13.7839	18.0568	21.2996	28.4432	45.4928	66.127	73.8812	22.3505	57.514	#N/A	#N/A	#N/A	#N/A	#N/A
EVM0000240	0.078147	0.0833038	0	0.431662	0	0	0.339168	0	0.0907722	0	0	0	0	0	0	0	0.383801	--	--	Uncharacterized protein {ECO:0000313|EMBL:CDJ44487.1} OS=Eimeria tenella (Coccidian parasite) PE=4 SV=1	hypothetical protein ETH_00037795 [Eimeria tenella]	Drosophila sechellia GM12724 (Dsec\GM12724), mRNA
EVM0000241	7.2022	6.39788	8.31083	14.3219	10.7757	10.9858	11.2009	15.5597	15.6161	7.38004	10.7064	3.33553	12.1596	5.30467	9.54482	9.97685	14.7383	Vps53-like, N-terminal	--	Uncharacterized protein {ECO:0000313|EMBL:CDJ67500.1} OS=Eimeria necatrix PE=4 SV=1	hypothetical protein, conserved [Eimeria necatrix]	Eimeria tenella hypothetical protein, conserved (eimer2431f01.tmp0070) partial mRNA
EVM0000242	0.165774	0.574317	0.358671	0.869904	0.511554	0.425736	0.854382	0.836638	1.44417	0.500502	0.434877	0.431855	0.959588	1.43084	1.83078	2.53559	2.59514	FAD linked oxidases, C-terminal domain	Alkyldihydroxyacetonephosphate synthase GN=ads-1 OS=Caenorhabditis elegans PE=2 SV=1	FAD linked oxidase family protein, related {ECO:0000313|EMBL:CDJ42001.1} OS=Eimeria tenella (Coccidian parasite) PE=4 SV=1	FAD linked oxidase family protein, related [Eimeria tenella]	PREDICTED: Aplysia californica alkyldihydroxyacetonephosphate synthase, peroxisomal-like (LOC101851040), mRNA
EVM0000243	282.382	253.38	214.068	231.803	194.624	232.372	230.857	232.106	243.769	208.506	252.91	221.811	286.767	334.743	335.984	153.369	254.885	C2 domain	--	C2 domain-containing protein, putative {ECO:0000313|EMBL:CDJ38928.1} OS=Eimeria tenella (Coccidian parasite) PE=4 SV=1	C2 domain-containing protein, putative [Eimeria tenella]	Neospora caninum Liverpool putative C2 domain-containing protein (NCLIV_053770) mRNA, complete cds
EVM0000244	12.5403	12.6517	18.3036	16.5751	12.8154	8.78337	9.47604	12.1344	7.54325	3.68781	2.64352	3.62984	2.91656	0.92776	6.26518	11.8912	13.1976	--	--	Uncharacterized protein {ECO:0000313|EMBL:CDJ41374.1} OS=Eimeria tenella (Coccidian parasite) PE=4 SV=1	hypothetical protein, conserved [Eimeria tenella]	--
EVM0000245	9.6686	11.0675	10.8574	16.5596	14.563	10.5443	20.207	19.2358	16.5821	5.34313	4.76635	4.43271	15.0247	5.82485	15.1927	32.0603	27.5669	--	--	Uncharacterized protein {ECO:0000313|EMBL:CDJ63139.1} OS=Eimeria necatrix PE=4 SV=1	hypothetical protein, conserved [Eimeria necatrix]	Spirometra erinaceieuropaei genome assembly S_erinaceieuropaei ,scaffold SPER_contig0032940
EVM0000246	0	0	0	0	0	0	0	0	0	0	0	0	0	0	0	0	0	--	--	--	--	Eimeria tenella clone Etm102B10 hypothetical protein mRNA, complete cds
EVM0000247	0.0755976	0.40293	0.109043	0.125274	0.0424151	0	0.164051	0.0401611	0.614676	0.0414987	0.446212	0	0	0.261001	0.0556593	0.174536	0	Enolase, C-terminal TIM barrel domain	Enolase GN=ENO OS=Eimeria tenella (Coccidian parasite) PE=2 SV=1	Enolase {ECO:0000313|EMBL:ACZ51355.1} OS=Eimeria tenella (Coccidian parasite) PE=2 SV=1	RecName: Full=Enolase; AltName: Full=2-phospho-D-glycerate hydro-lyase; AltName: Full=2-phosphoglycerate dehydratase [Eimeria tenella]	Eimeria tenella enolase mRNA, complete cds
EVM0000248	71.1303	65.0188	72.9763	78.2886	86.543	74.494	79.952	68.6456	67.0599	50.32	45.8978	37.0448	103.956	66.8263	104.611	115.993	140.797	--	--	Uncharacterized protein {ECO:0000313|EMBL:CDJ40746.1} OS=Eimeria tenella (Coccidian parasite) PE=4 SV=1	hypothetical protein, conserved [Eimeria tenella]	Gongylonema pulchrum genome assembly G_pulchrum_Hokkaido ,scaffold GPUH_scaffold0030352
EVM0000249	0.467637	0.559849	0.69874	0.611996	0.694284	0.423281	0.788424	0.749117	0.618398	0.568703	0.537888	0.616407	1.73869	1.92749	2.39422	2.20915	2.83553	--	--	Uncharacterized protein {ECO:0000313|EMBL:CDJ37348.1} OS=Eimeria tenella (Coccidian parasite) PE=4 SV=1	hypothetical protein, conserved [Eimeria tenella]	Salpingoeca sp. ATCC 50818 hypothetical protein (PTSG_04703) mRNA, complete cds
EVM0000250	1.72351	2.6852	4.33459	2.19697	5.95078	3.34292	3.16472	1.40864	0.92398	0.145555	2.08676	0	14.0056	2.74635	9.17548	11.1722	11.5575	#N/A	#N/A	#N/A	#N/A	#N/A
EVM0000251	192.923	201.047	192.996	207.614	190.892	196.175	311.282	322.061	318.122	240.958	258.024	266.342	270.153	279.755	276.234	275.971	332.496	--	--	Uncharacterized protein {ECO:0000313|EMBL:CDJ38929.1} OS=Eimeria tenella (Coccidian parasite) PE=4 SV=1	hypothetical protein, conserved [Eimeria tenella]	Neospora caninum Liverpool conserved hypothetical protein (NCLIV_022860) mRNA, complete cds
EVM0000252	4.09039	4.16651	4.58891	7.38076	6.06893	4.79615	2.5643	1.40039	2.16445	2.89406	1.96724	2.42058	16.9688	6.27649	16.1956	9.33876	13.2253	HEAT repeat	Probable serine/threonine-protein phosphatase PP2A regulatory subunit GN=paa-1 OS=Caenorhabditis elegans PE=3 SV=2	HEAT repeat containing protein, putative {ECO:0000313|EMBL:CDJ67335.1} OS=Eimeria necatrix PE=4 SV=1	HEAT repeat containing protein, putative [Eimeria necatrix]	Eimeria tenella chromosome 1, ordered contigs
EVM0000253	3.8167	2.74902	1.88468	1.82334	2.08354	2.60101	0.671553	0.876808	0.838735	0.453005	0.270606	1.91094	1.64206	5.12842	4.40499	5.71577	6.33272	RIB43A	--	Uncharacterized protein {ECO:0000313|EMBL:CDJ40193.1} OS=Eimeria tenella (Coccidian parasite) PE=4 SV=1	hypothetical protein ETH_00040450 [Eimeria tenella]	--
EVM0000254	499.243	471.565	440.851	491.588	453.468	485.212	414.65	415.213	437.843	290.033	320.437	312.156	229.442	256.066	271.281	142.295	189.734	Cyclic nucleotide-binding domain	cAMP-dependent protein kinase regulatory subunit GN=pkaR OS=Dictyostelium discoideum (Slime mold) PE=1 SV=1	Putative uncharacterized protein {ECO:0000313|EMBL:AET50839.1} OS=Eimeria tenella (Coccidian parasite) PE=2 SV=1	hypothetical protein [Eimeria tenella]	Eimeria tenella clone Etm004F06 hypothetical protein mRNA, complete cds
EVM0000255	0	0	0	0	0	0	0	0	0	0	0	0	0	0	0	0	0	--	--	Uncharacterized protein {ECO:0000313|EMBL:CDJ42186.1} OS=Eimeria tenella (Coccidian parasite) PE=4 SV=1	hypothetical protein, conserved [Eimeria tenella]	--
EVM0000256	6.99514	7.92394	8.71589	24.3456	18.9646	14.0967	28.876	29.1518	25.5772	24.2329	26.3299	18.5934	24.026	12.2751	27.4162	87.6715	91.678	--	--	Uncharacterized protein {ECO:0000313|EMBL:CDJ38332.1} OS=Eimeria tenella (Coccidian parasite) PE=4 SV=1	hypothetical protein, conserved [Eimeria tenella]	Drosophila pseudoobscura pseudoobscura GA27797 (Dpse\GA27797), mRNA
EVM0000257	0	0	0	0	0	0	0	0	0	0	0	0	0	0	0	0	0	#N/A	#N/A	#N/A	#N/A	#N/A
EVM0000258	161.533	151.164	134.532	175.441	151.504	163.296	137.506	145.475	145.244	103.752	134.621	122.137	102.606	103.563	141.639	61.0744	121.528	WD domain, G-beta repeat	Probable histone-binding protein lin-53 OS=Caenorhabditis briggsae PE=3 SV=2	WD-40 repeat protein, putative {ECO:0000313|EMBL:CDJ39775.1} OS=Eimeria tenella (Coccidian parasite) PE=4 SV=1	WD-40 repeat protein, putative [Eimeria tenella]	Toxoplasma gondii ME49 WD-40 repeat protein, putative, mRNA
EVM0000259	97.4024	104.098	112.047	119.054	145.938	115.911	226.545	218.579	212.836	157.809	143.003	138.405	151.075	142.364	134.759	246.367	223.124	ATP-grasp domain	Succinyl-CoA ligase [ADP-forming] subunit beta, mitochondrial (Precursor) GN=scsC OS=Dictyostelium discoideum (Slime mold) PE=3 SV=1	Succinyl-CoA ligase, putative {ECO:0000313|EMBL:CDJ40209.1} (Fragment) OS=Eimeria tenella (Coccidian parasite) PE=4 SV=1	succinyl-CoA ligase, putative, partial [Eimeria tenella]	Hammondia hammondi succinate-Coenzyme A ligase, beta subunit, putative partial mRNA
EVM0000260	1.66551	0.789072	0.889759	1.22664	1.86892	1.20975	0.803169	1.37635	0.429907	0.406342	1.21365	0.214262	0	1.27782	2.45249	0	0	--	--	Uncharacterized protein {ECO:0000313|EMBL:CDJ46364.1} OS=Eimeria brunetti PE=4 SV=1	hypothetical protein, conserved [Eimeria brunetti]	--
EVM0000261	0.192059	0	0.0461713	0	0.0538787	0.04484	0	0.306093	0.0557718	0.210858	0.188937	0.0555922	0.138967	0.663083	0.777726	1.10854	1.82755	--	--	Uncharacterized protein {ECO:0000313|EMBL:CDJ38935.1} OS=Eimeria tenella (Coccidian parasite) PE=4 SV=1	hypothetical protein, conserved [Eimeria tenella]	--
EVM0000262	69.0366	75.1376	71.8962	79.3185	68.7916	63.6339	38.8018	37.4091	39.9346	33.5011	36.3116	27.9761	99.1061	61.6848	113.145	53.3154	81.3739	--	--	Uncharacterized protein {ECO:0000313|EMBL:CDJ44802.1} (Fragment) OS=Eimeria tenella (Coccidian parasite) PE=4 SV=1	hypothetical protein ETH_00043295, partial [Eimeria tenella]	Drosophila erecta GG25335 (Dere\GG25335), mRNA
EVM0000263	4.14847	3.77731	1.82838	3.43725	3.29738	2.58278	2.81326	1.74473	1.10428	0.75909	1.13362	0.200132	2.00113	1.0742	2.54528	1.29699	1.91009	--	--	--	--	Haliotis discus hannai clone CHh533 microsatellite sequence
EVM0000264	3.40642	0.9078	0.921274	2.35201	2.50848	1.29236	3.46507	3.0538	1.85473	0.584353	0.558508	0.862753	3.23502	1.02906	2.1945	3.19498	2.35264	--	--	Uncharacterized protein {ECO:0000313|EMBL:CDI85855.1} OS=Eimeria praecox PE=4 SV=1	hypothetical protein EPH_0065870 [Eimeria praecox]	--
EVM0000265	0.101068	0.430947	0	0	0.453643	0	0	0	0	0	0	0	0.87755	0.558298	0.595294	0.466679	0.49637	--	--	--	--	Eimeria tenella chromosome 1, ordered contigs
EVM0000266	0.294394	0.209214	0.408911	0.0542051	0.348701	0.19856	0.212951	0.139019	0.474939	0.269343	0.0643575	0.321918	1.91713	2.93626	2.57692	0.962884	2.42983	Coatomer WD associated region	Coatomer subunit alpha GN=copa OS=Dictyostelium discoideum (Slime mold) PE=3 SV=1	Coatomer alpha subunit, putative {ECO:0000313|EMBL:CDJ39209.1} OS=Eimeria tenella (Coccidian parasite) PE=4 SV=1	coatomer alpha subunit, putative [Eimeria tenella]	Hammondia hammondi coatomer protein complex, subunit alpha, putative partial mRNA
EVM0000267	0	0	0.0774171	0.222352	0	0	0.0873537	0.0427698	0.233786	0.0441942	0.211198	0.0932135	0.699035	0.111182	0.533472	3.71746	4.79418	--	--	Uncharacterized protein {ECO:0000313|EMBL:CDJ45453.1} OS=Eimeria tenella (Coccidian parasite) PE=4 SV=1	hypothetical protein, conserved [Eimeria tenella]	Salpingoeca sp. ATCC 50818 hypothetical protein (PTSG_10863) mRNA, complete cds
EVM0000268	0.0840635	0.156819	0.262718	1.36981	1.39137	0.569164	4.60619	4.93478	4.90664	0.99214	1.35072	0.705644	1.45982	0.145115	0.959333	6.47747	6.03806	AP2 domain	--	Uncharacterized protein {ECO:0000313|EMBL:CDJ42744.1} OS=Eimeria tenella (Coccidian parasite) PE=4 SV=1	hypothetical protein, conserved [Eimeria tenella]	Eimeria tenella chromosome 1, ordered contigs
EVM0000269	90.8774	94.0642	92.9982	96.2906	92.7144	84.7476	73.2855	74.9774	79.0565	61.3914	62.3491	56.087	93.1776	70.8969	100.921	70.7358	94.284	Helicase conserved C-terminal domain	Probable ATP-dependent RNA helicase ddx47 GN=ddx47 OS=Dictyostelium discoideum (Slime mold) PE=3 SV=1	DEAD box RNA helicase {ECO:0000313|EMBL:AAX51681.1} OS=Toxoplasma gondii PE=2 SV=1	ATP-dependent RNA helicase, putative [Toxoplasma gondii ME49]	Neospora caninum Liverpool dead box polypeptide 27, related (NCLIV_038460) mRNA, complete cds
EVM0000270	42.2439	42.2492	46.4319	38.6592	52.9895	45.725	32.4103	37.1295	33.1242	13.2663	12.1724	10.297	21.893	30.4377	19.9995	20.2538	17.2695	--	--	Uncharacterized protein {ECO:0000313|EMBL:CDJ43940.1} OS=Eimeria tenella (Coccidian parasite) PE=4 SV=1	hypothetical protein, conserved [Eimeria tenella]	Drosophila pseudoobscura pseudoobscura GA15116 (Dpse\GA15116), mRNA
EVM0000271	27.644	25.2106	23.3468	33.3886	28.5499	24.6415	31.0525	30.441	27.8726	14.8124	13.8603	13.5091	40.5508	28.4912	50.7092	22.3635	49.542	CRM1 C terminal	Exportin-1 OS=Drosophila melanogaster (Fruit fly) PE=1 SV=1	Exportin, putative {ECO:0000313|EMBL:CDJ26937.1} OS=Eimeria mitis PE=4 SV=1	exportin, putative [Eimeria mitis]	Hammondia hammondi exportin 1, putative partial mRNA
EVM0000272	0.0840635	0.358443	0.0808362	0.557212	0.471651	0.0785054	0.182423	4.6445	0.292934	0	0.661576	0	0.486605	0.348276	0.990279	1.16449	1.44501	--	--	Uncharacterized protein {ECO:0000313|EMBL:CDJ64164.1} OS=Eimeria necatrix PE=4 SV=1	hypothetical protein, conserved [Eimeria necatrix]	Drosophila willistoni GK10213 (Dwil\GK10213), mRNA
EVM0000273	16.6597	16.7768	16.5517	16.2059	15.7165	17.2792	10.6778	10.7302	12.0731	12.7062	10.7325	11.8208	10.0276	10.2819	10.909	4.97807	7.91955	Sir2 family	NAD-dependent protein deacylase Sir2A {ECO:0000255|HAMAP-Rule:MF_03160} GN=Sir2A OS=Plasmodium falciparum (isolate 3D7) PE=1 SV=1	NAD-dependent deacetylase, putative {ECO:0000313|EMBL:CDJ42555.1} OS=Eimeria tenella (Coccidian parasite) PE=4 SV=1	NAD-dependent deacetylase, putative [Eimeria tenella]	Eimeria tenella NAD+-dependent deacetylase (Sir2) mRNA, complete cds
EVM0000274	0	1.00259	0.904414	0	0.703592	0.585558	0.340166	0	0	0	0	0.362984	0.453688	0	0.92329	0	1.15479	--	--	Uncharacterized protein {ECO:0000313|EMBL:CDJ38963.1} OS=Eimeria tenella (Coccidian parasite) PE=4 SV=1	hypothetical protein, conserved [Eimeria tenella]	--
EVM0000275	0	0	0	0	0	0	0	0	0	0	0	0	0	0	0	0	0	#N/A	#N/A	#N/A	#N/A	#N/A
EVM0000276	0	0.191936	0	0.198915	0	0.084075	0.195365	0.286962	0	0	0	0	0.260564	0.124328	0.530268	0.935329	0.663224	--	--	--	--	Eimeria maxima imp-1 gene for immune mapped protein 1, exons 1-4, strain Weybridge, clone EmaxBAC2k08
EVM0000277	0.79788	0.316864	0.932732	0.777753	0.509106	0.862008	0.1358	0.232714	0.0726888	0.257641	0.82082	0.34416	1.0188	0.993847	1.98119	0.993292	1.82484	--	--	Uncharacterized protein {ECO:0000313|EMBL:CDJ42421.1} OS=Eimeria tenella (Coccidian parasite) PE=4 SV=1	hypothetical protein, conserved [Eimeria tenella]	Anopheles gambiae str. PEST AGAP013287-PA (AgaP_AGAP013287) mRNA, complete cds
EVM0000278	0	0	0	0	0.219873	0	0	0	0	0	0	0	0	0.270597	0	0	0	--	--	Uncharacterized protein {ECO:0000313|EMBL:CDJ41750.1} OS=Eimeria tenella (Coccidian parasite) PE=4 SV=1	hypothetical protein, conserved [Eimeria tenella]	Drosophila pseudoobscura pseudoobscura GA10346 (Dpse\GA10346), mRNA
EVM0000279	35.1755	53.9725	28.9563	66.2386	32.8929	53.0076	51.7562	54.9284	57.5732	14.9209	19.9234	22.5232	38.9491	48.9455	34.531	25.84	25.8481	#N/A	#N/A	#N/A	#N/A	#N/A
EVM0000280	11.082	10.5056	12.1961	13.0927	13.812	10.6794	9.70069	9.52132	11.1577	14.9745	17.3448	11.3384	48.6832	34.1403	44.5772	52.1073	51.7463	Dcp1-like decapping family	Reticulocyte-binding protein 2 homolog a {ECO:0000312|EMBL:CAD52492.1} GN=PF13_0198 OS=Plasmodium falciparum (isolate 3D7) PE=3 SV=1	mRNA decapping enzyme, putative {ECO:0000313|EMBL:CDJ39939.1} OS=Eimeria tenella (Coccidian parasite) PE=4 SV=1	mRNA decapping enzyme, putative [Eimeria tenella]	Haliotis discus hannai clone CHh475 microsatellite sequence
EVM0000281	0.499861	1.13674	0.769072	1.17807	1.30879	0.746897	0.144631	0.247847	0.425786	0.36586	0.655647	0.385832	7.08899	1.70276	4.31818	5.15477	4.25525	--	--	Uncharacterized protein {ECO:0000313|EMBL:CDJ40399.1} OS=Eimeria tenella (Coccidian parasite) PE=4 SV=1	hypothetical protein, conserved [Eimeria tenella]	Fonticula alba serine/threonine protein kinase partial mRNA
EVM0000282	4.30169	5.24063	6.07051	5.61632	6.33159	4.85203	2.18219	3.14595	4.28285	4.41609	2.12504	2.06985	13.5013	9.3353	15.2188	5.54618	8.29981	--	--	Palmitoyltransferase {ECO:0000256|RuleBase:RU079119} OS=Eimeria tenella (Coccidian parasite) PE=3 SV=1	zinc finger DHHC domain-containing protein, putative [Eimeria tenella]	Salpingoeca sp. ATCC 50818 hypothetical protein (PTSG_12872) mRNA, complete cds
EVM0000283	55.0299	55.5554	51.4771	74.18	60.3604	60.5203	44.8631	41.4433	38.3965	47.9954	59.9658	38.131	82.453	60.2029	100.779	60.7433	102.604	--	--	Uncharacterized protein {ECO:0000313|EMBL:CDJ39753.1} OS=Eimeria tenella (Coccidian parasite) PE=4 SV=1	hypothetical protein, conserved [Eimeria tenella]	Haliotis discus hannai clone CHh475 microsatellite sequence
EVM0000284	2.58527	0	0.382464	0.219697	0.223154	1.67146	0	0.845182	0.230995	0.436666	0.260845	0.690754	8.9214	3.84489	5.85669	8.03484	7.32516	#N/A	#N/A	#N/A	#N/A	#N/A
EVM0000285	5.18064	7.90475	6.39813	10.7452	8.52055	7.39946	11.3525	9.55179	9.2329	8.94984	9.92637	7.76242	24.7698	16.4834	32.5336	39.3124	62.2057	--	Eukaryotic translation initiation factor 3 subunit A {ECO:0000255|HAMAP-Rule:MF_03000} OS=Culex quinquefasciatus (Southern house mosquito) PE=3 SV=2	Eukaryotic translation initiation factor 3 subunit 10, putative {ECO:0000313|EMBL:CDJ39685.1} OS=Eimeria tenella (Coccidian parasite) PE=4 SV=1	eukaryotic translation initiation factor 3 subunit 10, putative [Eimeria tenella]	Neospora caninum Liverpool eukaryotic translation initiation factor 3 subunit 10 (NCLIV_0230) mRNA, complete cds
EVM0000286	2.49154	2.04926	1.76347	2.76649	1.64628	2.45673	2.49756	2.80851	3.11443	1.54128	2.37224	2.51867	2.47084	3.26617	4.54414	2.04398	2.42248	--	Reticulocyte-binding protein 2 homolog a {ECO:0000312|EMBL:CAD52492.1} GN=PF13_0198 OS=Plasmodium falciparum (isolate 3D7) PE=3 SV=1	Uncharacterized protein {ECO:0000313|EMBL:CDJ41931.1} OS=Eimeria tenella (Coccidian parasite) PE=4 SV=1	hypothetical protein, conserved [Eimeria tenella]	Haliotis discus hannai clone CHh475 microsatellite sequence
EVM0000287	1.57785	3.73771	1.68586	5.03568	2.95092	3.2745	5.5165	4.28429	5.90557	4.23451	2.75947	2.84179	8.37233	4.60014	10.0681	7.89287	14.6375	--	--	Putative uncharacterized protein {ECO:0000313|EMBL:AET50869.1} OS=Eimeria tenella (Coccidian parasite) PE=2 SV=1	hypothetical protein [Eimeria tenella]	Eimeria tenella clone Etm102D06 hypothetical protein mRNA, complete cds
EVM0000288	0.270489	0.0800937	0.144502	0.0830058	0.0674496	0.168403	0.114135	0.159663	0.0872744	0.263969	0.216815	0.156588	1.26129	0.871606	1.39405	0.589797	1.29154	Patched family	Protein patched homolog 1 GN=ptc-1 OS=Caenorhabditis elegans PE=1 SV=2	Patched family domain containing protein, putative {ECO:0000313|EMBL:CDJ39066.1} OS=Eimeria tenella (Coccidian parasite) PE=4 SV=1	Patched family domain containing protein, putative [Eimeria tenella]	Toxoplasma gondii ME49 Patched family domain containing protein, mRNA
EVM0000289	3.15878	2.57738	2.62501	3.74814	4.02592	4.69803	14.0057	13.8806	15.8994	4.58115	4.14324	6.547	12.3027	15.7796	13.5521	16.6565	18.0514	Serine hydroxymethyltransferase	Serine hydroxymethyltransferase 2 GN=shmt2 OS=Dictyostelium discoideum (Slime mold) PE=3 SV=1	Serine hydroxymethyltransferase {ECO:0000256|RuleBase:RU000585} OS=Eimeria necatrix PE=3 SV=1	Serine hydroxymethyltransferase , related [Eimeria necatrix]	Toxoplasma gondii ME49 glycine hydroxymethyltransferase, putative, mRNA
EVM0000290	0	0.684496	0	0	0	0	0	0	0	0	0	0.185866	0	0.221694	1.18192	0.370626	0.394206	--	--	Uncharacterized protein {ECO:0000313|EMBL:CDJ62086.1} OS=Eimeria necatrix PE=4 SV=1	hypothetical protein ENH_00003870 [Eimeria necatrix]	Eimeria tenella chromosome 1, ordered contigs
EVM0000291	0	0	0	0	0	0	0	0	0	0	0	0	0	0	0	0	0	--	--	Uncharacterized protein {ECO:0000313|EMBL:CDJ39103.1} OS=Eimeria tenella (Coccidian parasite) PE=4 SV=1	hypothetical protein ETH_00000350 [Eimeria tenella]	Eimeria tenella chromosome 1, ordered contigs
EVM0000292	3.05598	3.12733	3.0562	4.05129	3.15487	1.5982	0.928434	1.42867	3.54969	1.87886	2.56538	3.11367	16.0976	9.62231	10.6199	4.65662	6.0035	Soluble liver antigen/liver pancreas antigen (SLA/LP autoantigen)	O-phosphoseryl-tRNA(Sec) selenium transferase GN=sepsecs OS=Dictyostelium discoideum (Slime mold) PE=3 SV=1	O-phosphoseryl-tRNA(Sec) selenium transferase {ECO:0000313|EMBL:KFG49590.1} (Fragment) OS=Toxoplasma gondii p89 PE=4 SV=1	O-phosphoseryl-tRNA(Sec) selenium transferase, partial [Toxoplasma gondii p89]	Neospora caninum Liverpool putative soluble liver antigen/liver pancreas antigen domain-containing protein (NCLIV_057930) mRNA, complete cds
EVM0000293	0	0.489769	0	0.507575	0	0.429073	0	0	0.533678	1.26106	1.50661	0.79794	1.32977	1.269	0	1.85632	0.282061	Flavoprotein	Putative phosphopantothenoylcysteine decarboxylase GN=ppcdc OS=Dictyostelium discoideum (Slime mold) PE=3 SV=1	Flavoprotein domain-containing protein, putative {ECO:0000313|EMBL:CDJ41216.1} (Fragment) OS=Eimeria tenella (Coccidian parasite) PE=4 SV=1	flavoprotein domain-containing protein, putative, partial [Eimeria tenella]	Drosophila virilis GJ21565 (Dvir\GJ21565), mRNA
EVM0000294	0.218427	0	0	0	0	0	0	0	0	0	0	0	0	0	0	0	0	--	--	--	--	Eimeria maxima cys (partial), ama-1 and tef (partial) genes, strain Weybridge, clone EmaxBAC8f18
EVM0000295	0.132861	0.0606978	0.109509	0.0419364	0.0425964	0.177252	0.0617822	0.100832	0	0.10419	0	0.131853	0.137334	0.655291	0.810509	0.219102	0.256346	--	Uncharacterized protein MAL8P1.12 {ECO:0000312|EMBL:CAD51088.1} GN=MAL8P1.12 OS=Plasmodium falciparum (isolate 3D7) PE=4 SV=1	Uncharacterized protein {ECO:0000313|EMBL:CDJ42170.1} OS=Eimeria tenella (Coccidian parasite) PE=4 SV=1	hypothetical protein, conserved [Eimeria tenella]	--
EVM0000296	77.4461	70.9836	74.5322	75.9495	72.8185	73.3337	55.7198	55.6113	55.9954	69.7553	77.3098	63.0286	79.8496	78.6709	90.1516	47.8519	66.9529	Enhancer of polycomb-like	--	Enhancer of polycomb-like protein {ECO:0000256|RuleBase:RU361124} OS=Eimeria tenella (Coccidian parasite) PE=3 SV=1	hypothetical protein, conserved [Eimeria tenella]	Neospora caninum Liverpool conserved hypothetical protein (NCLIV_047700) mRNA, complete cds
EVM0000297	0	0	0.148983	0	0.173853	0.144687	0	0	0	0	0.203217	0	5.38095	0.42792	3.87835	1.43079	2.0925	--	--	Transporter, putative {ECO:0000313|EMBL:CDJ68745.1} OS=Eimeria necatrix PE=4 SV=1	transporter, putative [Eimeria necatrix]	--
EVM0000298	1.08662	0.827376	0.447817	1.02895	0.17419	0.289936	0.168432	0.659734	0.180311	0	0	1.43784	0.898566	0	2.28581	1.43357	2.09656	DALR anticodon binding domain	--	Arginyl-tRNA synthetase, putative {ECO:0000313|EMBL:CDJ37183.1} OS=Eimeria tenella (Coccidian parasite) PE=3 SV=1	arginyl-tRNA synthetase, putative [Eimeria tenella]	Drosophila melanogaster chromosome 2L
EVM0000299	0	0	0	0	0	0	0	0	0	0	0	0	0	0	0	0	0	--	--	Putative phosphoglycerate mutase {ECO:0000313|EMBL:CBZ50663.1} OS=Neospora caninum (strain Liverpool) PE=4 SV=1	putative phosphoglycerate mutase [Neospora caninum Liverpool]	Drosophila yakuba GE20676 (Dyak\GE20676), mRNA
EVM0000300	3.00152	2.19049	1.976	3.53273	2.99243	3.64399	2.63045	2.88247	2.89643	2.77568	2.84674	3.24799	11.4103	13.631	13.1404	6.51665	10.404	Beta-lactamase	Probable serine/threonine-protein kinase abkB GN=abkB OS=Dictyostelium discoideum (Slime mold) PE=3 SV=1	Uncharacterized protein {ECO:0000313|EMBL:CDJ37043.1} OS=Eimeria tenella (Coccidian parasite) PE=4 SV=1	hypothetical protein ETH_00005180 [Eimeria tenella]	Neospora caninum Liverpool putative ABC1 family beta-lactamase (NCLIV_063390) mRNA, complete cds
EVM0000301	37.8062	44.2191	43.9287	51.7727	50.6725	48.7917	47.7153	64.5773	59.162	50.01	51.1385	72.3465	158.813	174.216	193.879	151.234	141.03	Ctr copper transporter family	Protein P80 (Precursor) GN=p80 OS=Dictyostelium discoideum (Slime mold) PE=2 SV=1	Ctr copper transporter domain-containing protein, putative {ECO:0000313|EMBL:CDJ43308.1} OS=Eimeria tenella (Coccidian parasite) PE=4 SV=1	ctr copper transporter domain-containing protein, putative [Eimeria tenella]	Neospora caninum Liverpool putative ctr copper transporter domain-containing protein (NCLIV_065410) mRNA, complete cds
EVM0000302	0	0	0	0	0	0	0	0	0	0	0	0	0	0	0	0.72666	0	--	--	Uncharacterized protein {ECO:0000313|EMBL:CDJ62492.1} (Fragment) OS=Eimeria necatrix PE=4 SV=1	hypothetical protein ENH_00016420, partial [Eimeria necatrix]	--
EVM0000303	0	0	0.183912	0	0	0	0.415035	1.82887	0.888612	0	0	0	1.38386	0	1.1265	3.75325	4.69652	--	--	Uncharacterized protein {ECO:0000313|EMBL:CDJ40923.1} OS=Eimeria tenella (Coccidian parasite) PE=4 SV=1	hypothetical protein, conserved [Eimeria tenella]	Spirometra erinaceieuropaei genome assembly S_erinaceieuropaei ,scaffold SPER_scaffold0026597
EVM0000304	0	0	0	0	0	0.322732	0	0.244786	0.133804	0	0	0	0	0.159083	0.169625	0	0.141437	--	--	Uncharacterized protein {ECO:0000313|EMBL:CDJ70122.1} OS=Eimeria necatrix PE=4 SV=1	hypothetical protein, conserved [Eimeria necatrix]	--
EVM0000305	40.2843	44.3757	43.8166	58.1892	60.6135	51.4763	61.2145	61.5757	56.8314	82.8673	82.2504	85.1673	84.9091	76.122	70.1367	93.3944	71.8051	Regulator of chromosome condensation (RCC1) repeat	Probable E3 ubiquitin-protein ligase HERC2 GN=HERC2 OS=Drosophila melanogaster (Fruit fly) PE=1 SV=3	Regulator of chromosome condensation domain-containing protein, putative {ECO:0000313|EMBL:CDJ37229.1} OS=Eimeria tenella (Coccidian parasite) PE=4 SV=1	regulator of chromosome condensation domain-containing protein, putative [Eimeria tenella]	--
EVM0000306	5.13124	5.57272	4.7641	7.80114	6.87701	7.61608	21.223	19.1416	20.048	5.84543	6.32956	9.08849	4.16672	6.21991	4.02662	9.54425	10.4675	Transcription factor IIA, alpha/beta subunit	--	Uncharacterized protein {ECO:0000313|EMBL:CDJ42123.1} OS=Eimeria tenella (Coccidian parasite) PE=4 SV=1	hypothetical protein, conserved [Eimeria tenella]	--
EVM0000307	40.0131	40.4315	38.9092	51.7898	49.3027	50.803	62.1741	63.749	61.0996	63.494	69.4777	71.8342	65.1202	71.6267	77.2158	81.5758	75.4245	--	--	Uncharacterized protein {ECO:0000313|EMBL:CDJ42466.1} OS=Eimeria tenella (Coccidian parasite) PE=4 SV=1	hypothetical protein, conserved [Eimeria tenella]	--
EVM0000308	141.975	132.146	105.096	135.688	108.633	135.791	126.236	122.298	124.514	103.148	119.733	115.177	77.2188	100.139	94.5684	40.4782	79.2043	--	--	Uncharacterized protein {ECO:0000313|EMBL:CDJ66824.1} OS=Eimeria necatrix PE=4 SV=1	hypothetical protein, conserved [Eimeria necatrix]	Toxoplasma gondii cDNA, clone: XTG09521.2, full cDNA, XTG Sugano cDNA library
EVM0000309	0.120981	0.0128965	0.0814356	0.173749	0.040727	0.0451929	0.091888	0.0899796	0.0702633	0.146106	0.0793431	0.112059	0.192584	0.400981	0.427552	0.0977604	0.118834	--	--	Uncharacterized protein {ECO:0000313|EMBL:CDJ65258.1} OS=Eimeria necatrix PE=4 SV=1	hypothetical protein, conserved [Eimeria necatrix]	Protopolystoma xenopodis genome assembly P_xenopodis_South_Africa ,scaffold PXEA_contig0086014
EVM0000310	3.16164	4.57394	3.90891	3.74229	0.253412	3.7962	2.20531	1.91956	0.524633	1.48762	0.592428	1.04589	15.0332	20.2718	20.6175	13.0347	17.1914	#N/A	#N/A	#N/A	#N/A	#N/A
EVM0000311	0.295817	0	0.0711149	0.408502	0	0.345322	0	0.0785761	0.0859019	0	0.0970026	0.171251	2.78256	0.714916	1.08899	1.70742	1.81604	--	--	Uncharacterized protein {ECO:0000313|EMBL:CDJ40633.1} OS=Eimeria tenella (Coccidian parasite) PE=4 SV=1	hypothetical protein, conserved [Eimeria tenella]	--
EVM0000312	0	0	0	0	0	0	0	0	0	0	0	0	0	0	0	0	0	--	--	--	--	Eimeria tenella hypothetical protein (eimer2006e04.tmp1) mRNA, complete cds
EVM0000313	2.10975	1.36544	1.08683	0.541063	1.09916	0.738846	0.245265	0.160115	0.525127	0.289533	0.197662	0.261718	9.81351	14.6719	10.9287	5.30578	5.3658	--	--	Uncharacterized protein {ECO:0000313|EMBL:CDJ39764.1} OS=Eimeria tenella (Coccidian parasite) PE=4 SV=1	hypothetical protein, conserved [Eimeria tenella]	--
EVM0000314	0.0439496	0.0936996	0	0	0.147952	0	0.190747	0	0	0.0482517	0	0.254428	0.57241	0.910418	0.258866	0.355141	0.431697	--	--	Uncharacterized protein {ECO:0000313|EMBL:CDJ40304.1} OS=Eimeria tenella (Coccidian parasite) PE=4 SV=1	hypothetical protein, conserved [Eimeria tenella]	--
EVM0000315	0	0	0	0	0	0.237012	0	0	0.884381	0	0.665776	0.587689	0	1.05146	0	0	1.86966	#N/A	#N/A	#N/A	#N/A	#N/A
EVM0000316	5.06398	4.69018	6.22665	6.23638	4.19196	6.74486	5.94495	9.17325	7.42494	5.65081	3.91999	4.32528	9.13029	10.8913	8.31248	14.4706	11.1102	--	--	Uncharacterized protein {ECO:0000313|EMBL:CDJ41802.1} OS=Eimeria tenella (Coccidian parasite) PE=4 SV=1	hypothetical protein, conserved [Eimeria tenella]	Drosophila virilis GJ17918 (Dvir\GJ17918), mRNA
EVM0000317	0.200425	0.0534126	0.0481825	0.0276773	0	0.0233966	0.135917	0.106475	0.174604	0.220043	0.0985833	0.37709	0.543828	0.276787	0.295129	0.173524	0.645973	--	--	Uncharacterized protein {ECO:0000313|EMBL:KEP66867.1} OS=Hammondia hammondi PE=4 SV=1	hypothetical protein HHA_271220 [Hammondia hammondi]	--
EVM0000318	265.832	265.811	255.496	290.628	276.38	267.659	395.462	397.166	401.733	416.067	445.592	453.283	339.554	366.629	363.875	324.859	391.666	Kelch motif	--	Uncharacterized protein {ECO:0000313|EMBL:CDJ62826.1} OS=Eimeria necatrix PE=4 SV=1	hypothetical protein, conserved [Eimeria necatrix]	--
EVM0000319	0	1.93315	1.88918	0.333906	1.86538	1.27018	0.491922	1.60569	1.05323	1.49325	0.198223	1.22482	2.18696	0.417404	2.00279	2.6168	3.15439	--	--	Uncharacterized protein {ECO:0000313|EMBL:CDJ70239.1} OS=Eimeria necatrix PE=4 SV=1	hypothetical protein, conserved [Eimeria necatrix]	Drosophila grimshawi GH10507 (Dgri\GH10507), mRNA
EVM0000320	4.30081	4.76439	6.73063	5.58976	5.48846	4.25271	1.92151	1.1648	1.2734	2.12944	1.76979	1.46457	6.34588	2.5621	8.94072	2.04431	4.2452	Glycosyltransferase family 20	Alpha,alpha-trehalose-phosphate synthase [UDP-forming] A GN=tpsA OS=Dictyostelium discoideum (Slime mold) PE=2 SV=1	Trehalose-6-phosphate synthase, related {ECO:0000313|EMBL:CDJ37884.1} OS=Eimeria tenella (Coccidian parasite) PE=4 SV=1	Trehalose-6-phosphate synthase, related [Eimeria tenella]	--
EVM0000321	0	0.0426525	0	0.176813	0	0.0373667	0	0	0	0	0	0	0.579031	0.165771	0.353512	0.277135	0.147383	Ankyrin repeat	Ankyrin repeat, PH and SEC7 domain containing protein secG GN=secG OS=Dictyostelium discoideum (Slime mold) PE=2 SV=1	Uncharacterized protein {ECO:0000313|EMBL:CDI80675.1} OS=Eimeria acervulina (Coccidian parasite) PE=4 SV=1	hypothetical protein, conserved [Eimeria acervulina]	--
EVM0000322	4.46284	4.1047	3.47038	3.1504	3.50733	3.05435	1.32858	1.16404	1.72171	2.47637	2.21892	2.27578	18.5823	19.6243	28.8486	9.28066	19.3466	Peptidase family M28	Putative endoplasmic reticulum metallopeptidase 1-B {ECO:0000250|UniProtKB:Q6UPR8} GN=C44B7.11 OS=Caenorhabditis elegans PE=1 SV=4	Uncharacterized protein {ECO:0000313|EMBL:CDJ41424.1} OS=Eimeria tenella (Coccidian parasite) PE=4 SV=1	hypothetical protein, conserved [Eimeria tenella]	Drosophila persimilis GL20039 (Dper\GL20039), mRNA
EVM0000323	0	0	0	0.377428	0	0	0	0	0	0	0	0	0	0	0	0	0	#N/A	#N/A	#N/A	#N/A	#N/A
EVM0000324	0	0	0	0	0	0	0	0	0	0	0	0	0	0.278796	0.297271	0	0	--	--	Uncharacterized protein {ECO:0000313|EMBL:CDJ66161.1} OS=Eimeria necatrix PE=4 SV=1	hypothetical protein, conserved [Eimeria necatrix]	Gongylonema pulchrum genome assembly G_pulchrum_Hokkaido ,scaffold GPUH_contig0032447
EVM0000325	10.4635	11.8762	8.39691	7.98356	5.91296	7.03	6.20754	6.39855	9.44339	5.61991	4.34447	4.53218	7.29873	2.59895	7.42674	5.64838	6.00774	--	--	Uncharacterized protein {ECO:0000313|EMBL:CDJ38773.1} OS=Eimeria tenella (Coccidian parasite) PE=4 SV=1	hypothetical protein, conserved [Eimeria tenella]	--
EVM0000326	0	0	0	0	0	0	0	0	0	0	0	0	0	0	0	0	0	--	--	Uncharacterized protein {ECO:0000313|EMBL:CDJ42168.1} OS=Eimeria tenella (Coccidian parasite) PE=4 SV=1	hypothetical protein, conserved [Eimeria tenella]	--
EVM0000327	1.57371	1.78939	2.38764	2.93621	3.17863	1.40434	1.82136	2.19226	1.38112	0.921467	2.29352	1.82207	1.06277	0.965909	0.514958	0.56518	0.300569	NOL1/NOP2/sun family	--	Uncharacterized protein {ECO:0000313|EMBL:CDJ41435.1} OS=Eimeria tenella (Coccidian parasite) PE=4 SV=1	hypothetical protein, conserved [Eimeria tenella]	Hammondia hammondi hypothetical protein partial mRNA
EVM0000328	0	0	0	0	0.934458	0.777694	1.35535	0	1.93458	0.914268	0	0	5.42299	0	1.83937	4.3259	6.64606	#N/A	#N/A	#N/A	#N/A	#N/A
EVM0000329	0	0	0	0	0	0	0	0	0	0	0	0	0	0	0	0	0	#N/A	#N/A	#N/A	#N/A	#N/A
EVM0000330	0.511644	0.443143	0.461251	1.09514	0.520306	0.642064	0.433711	0.900372	0.594304	0.789928	0.503327	0.555366	1.36515	1.34692	1.38909	1.5504	1.3742	--	--	Uncharacterized protein {ECO:0000313|EMBL:CDJ44181.1} OS=Eimeria tenella (Coccidian parasite) PE=4 SV=1	hypothetical protein, conserved [Eimeria tenella]	--
EVM0000331	62.8766	57.6064	55.4092	66.8937	55.3695	72.1396	73.8747	81.3336	81.84	66.2741	63.5625	70.4304	45.6301	49.3893	44.8553	54.2763	49.9637	Protein of unknown function (DUF2439)	--	Uncharacterized protein {ECO:0000313|EMBL:CDJ49837.1} OS=Eimeria brunetti PE=4 SV=1	hypothetical protein, conserved [Eimeria brunetti]	--
EVM0000332	18.3379	17.3629	17.7937	20.8707	17.034	19.2467	9.97866	12.7146	11.5834	9.9144	10.6095	5.0033	31.428	22.4173	31.6529	23.1514	21.2912	V-ATPase subunit C	V-type proton ATPase subunit C GN=vatC OS=Dictyostelium discoideum (Slime mold) PE=2 SV=1	Vacuolar ATP synthase subunit c, putative {ECO:0000313|EMBL:CDJ41725.1} OS=Eimeria tenella (Coccidian parasite) PE=4 SV=1	vacuolar ATP synthase subunit c, putative [Eimeria tenella]	Neospora caninum Liverpool putative vacuolar ATP synthase subunit c (NCLIV_058310) mRNA, complete cds
EVM0000333	0.472578	0.489769	0.517551	0.261039	0.486102	0.490369	0.242138	0.51606	0.274463	0.951199	0.774826	0.486363	3.38143	3.64386	5.3544	1.56083	2.4499	Protein kinase domain	Probable serine/threonine-protein kinase 2 GN=PK2 OS=Plasmodium falciparum (isolate K1 / Thailand) PE=2 SV=1	CAM kinase, SNF1 family, putative {ECO:0000313|EMBL:CDJ39905.1} OS=Eimeria tenella (Coccidian parasite) PE=4 SV=1	CAM kinase, SNF1 family, putative [Eimeria tenella]	Neospora caninum Liverpool hypothetical protein (NCLIV_057940) mRNA, complete cds
EVM0000334	232.782	248.254	234.415	276.409	280.294	299.99	375.433	377.221	382.641	302.128	299.891	321.983	251.638	299.707	282.618	262.973	316.878	--	--	Uncharacterized protein {ECO:0000313|EMBL:CDJ69757.1} OS=Eimeria necatrix PE=4 SV=1	hypothetical protein ENH_00074070 [Eimeria necatrix]	Eimeria tenella casein kinase I alpha isoform mRNA, complete cds
EVM0000335	0.117912	0	0	0	0	0	0	0	0.136962	0.64727	0	0.136521	4.60714	7.97901	6.59784	1.36115	2.75072	--	--	Uncharacterized protein {ECO:0000313|EMBL:CDJ40766.1} OS=Eimeria tenella (Coccidian parasite) PE=4 SV=1	hypothetical protein, conserved [Eimeria tenella]	--
EVM0000336	0.487466	0	0	0	0	0	0.528916	0.258966	0	0.535182	0	0	0.352715	0	0.717801	5.34583	1.19704	--	--	Uncharacterized protein {ECO:0000313|EMBL:CDJ43892.1} (Fragment) OS=Eimeria tenella (Coccidian parasite) PE=4 SV=1	hypothetical protein, conserved, partial [Eimeria tenella]	--
EVM0000337	0.182521	0	0.438785	0.705738	0.409626	0	0	0.0969643	0.318014	0.601163	0.119703	0.63398	0.660333	0.126031	0.403149	0	1.45667	Inner membrane complex protein	--	Inner membrane complex associated protein 4, putative {ECO:0000313|EMBL:CDJ45466.1} OS=Eimeria tenella (Coccidian parasite) PE=4 SV=1	inner membrane complex associated protein 4, putative [Eimeria tenella]	Neospora caninum Liverpool Articulin family protein, related (NCLIV_048170) mRNA, complete cds
EVM0000338	61.9757	66.6389	66.6321	103.058	100.937	90.8363	158.191	149.304	154.725	114.349	111.916	84.0898	81.1234	51.8584	76.684	170.909	201.599	--	--	Uncharacterized protein {ECO:0000313|EMBL:CDJ37335.1} OS=Eimeria tenella (Coccidian parasite) PE=4 SV=1	hypothetical protein, conserved [Eimeria tenella]	Spirometra erinaceieuropaei genome assembly S_erinaceieuropaei ,scaffold SPER_contig0077943
EVM0000339	3.18187	2.37428	1.91232	1.05454	2.94564	2.22862	1.29466	1.18325	1.01638	2.27066	0.417352	1.28941	16.3463	7.03066	16.0473	4.22403	4.19976	Transport protein particle (TRAPP) component	Trafficking protein particle complex subunit 3 GN=trappc3 OS=Dictyostelium discoideum (Slime mold) PE=3 SV=2	Trafficking protein particle complex subunit 3, putative {ECO:0000313|EMBL:CDJ57393.1} OS=Eimeria maxima (Coccidian parasite) PE=4 SV=1	trafficking protein particle complex subunit 3, putative [Eimeria maxima]	Toxoplasma gondii ME49 trafficking protein particle complex subunit 3, putative, mRNA
EVM0000340	0	0	0	0	0	0.756037	0	0.21504	0	0	0	0	2.3431	0.838507	0.894072	1.40181	1.98799	#N/A	#N/A	#N/A	#N/A	#N/A
EVM0000341	0.42637	0.681758	0.922502	1.41309	1.43533	3.08589	1.38788	2.26509	1.98101	0.702158	0.419439	0.246829	2.31381	1.17764	2.51135	3.69143	6.41294	--	--	Zinc-finger-Ran binding domain-containing protein, putative {ECO:0000313|EMBL:CDJ40494.1} OS=Eimeria tenella (Coccidian parasite) PE=4 SV=1	zinc-finger-Ran binding domain-containing protein, putative [Eimeria tenella]	Drosophila melanogaster chromosome X
EVM0000342	5.55851	5.05393	5.1879	4.51524	4.76975	4.73296	6.38593	3.99517	2.84847	3.23079	2.57325	4.54287	9.70001	7.90208	6.25911	5.28426	5.01826	EF hand	Calmodulin OS=Tetrahymena pyriformis PE=1 SV=4	EF-hand domain-containing protein, putative {ECO:0000313|EMBL:CDJ39770.1} OS=Eimeria tenella (Coccidian parasite) PE=4 SV=1	EF-hand domain-containing protein, putative [Eimeria tenella]	--
EVM0000343	0	0	0	0	0.103469	0	0.100049	0.489854	0	0.202468	0.967564	0.960841	0.53375	0.382019	0.814667	0.638656	0.113215	--	--	Uncharacterized protein {ECO:0000313|EMBL:EPR61882.1} OS=Toxoplasma gondii GT1 PE=4 SV=1	hypothetical protein TGGT1_234507 [Toxoplasma gondii GT1]	--
EVM0000344	0.794479	1.48208	0.66848	2.19424	1.11439	0.278231	1.07754	0.105516	0.115354	0.436123	0.260521	0	3.30544	0.274294	3.80212	0.229282	0.975475	--	--	Uncharacterized protein {ECO:0000313|EMBL:CDJ41371.1} OS=Eimeria tenella (Coccidian parasite) PE=4 SV=1	hypothetical protein, conserved [Eimeria tenella]	--
EVM0000345	20.0792	19.4764	18.669	22.77	18.1147	21.4588	8.97433	10.3421	8.68053	10.0734	11.8604	11.0236	47.4538	41.4288	66.7703	31.3146	50.0582	Phosphate transporter family	--	Phosphate transporter, putative {ECO:0000313|EMBL:CDJ45078.1} OS=Eimeria tenella (Coccidian parasite) PE=4 SV=1	phosphate transporter, putative [Eimeria tenella]	Toxoplasma gondii ME49 phosphate transporter, putative, mRNA
EVM0000346	59.3844	54.8449	50.1944	59.2095	54.1496	58.3474	51.6013	49.5753	54.661	43.2274	49.288	45.0672	92.9423	93.3811	105.227	66.7661	96.1352	MIF4G like	--	Uncharacterized protein {ECO:0000313|EMBL:CDJ44870.1} OS=Eimeria tenella (Coccidian parasite) PE=4 SV=1	hypothetical protein ETH_00003115 [Eimeria tenella]	PREDICTED: Harpegnathos saltator disintegrin and metalloproteinase domain-containing protein 11 (LOC105182123), transcript variant X6, mRNA
EVM0000347	0.0188682	0.00670441	0	0.0625335	0.00705751	0	0.00682419	0.0133649	0.00730548	0.00690503	0.00824953	0.00728196	0.00910159	0.026057	0.0370449	0.00726031	0.0154445	Dynein heavy chain, N-terminal region 2	Dynein beta chain, ciliary OS=Tripneustes gratilla (Hawaian sea urchin) PE=1 SV=1	Dynein beta chain, flagellar outer arm, putative {ECO:0000313|EMBL:CDJ50938.1} OS=Eimeria brunetti PE=4 SV=1	dynein beta chain, flagellar outer arm, putative [Eimeria brunetti]	Toxoplasma gondii ME49 dynein gamma chain, flagellar outer arm, putative, mRNA
EVM0000348	0.11088	0.472786	0.533115	0.367482	1.36864	0	0.240616	1.1781	0.128793	0.3652	0.145437	0	0.641833	1.07188	0.326545	0.767982	0.13614	--	--	Uncharacterized protein {ECO:0000313|EMBL:CDJ45537.1} (Fragment) OS=Eimeria tenella (Coccidian parasite) PE=4 SV=1	hypothetical protein ETH_00010070, partial [Eimeria tenella]	Fonticula alba hypothetical protein partial mRNA
EVM0000349	18.1567	15.0733	14.1793	21.031	20.4359	17.8297	9.96968	9.64571	12.0788	10.2086	15.0831	9.04588	41.0052	28.9495	48.4489	26.6124	53.1657	--	--	Uncharacterized protein {ECO:0000313|EMBL:CDJ40050.1} OS=Eimeria tenella (Coccidian parasite) PE=4 SV=1	hypothetical protein, conserved [Eimeria tenella]	Hammondia hammondi hypothetical protein partial mRNA
EVM0000350	0	0.160792	1.74057	0.666552	0	0.281731	0	0	0.350415	0.331207	0	0	1.09142	1.24985	0.444224	1.21887	1.11121	--	--	Uncharacterized protein {ECO:0000313|EMBL:CDI80114.1} OS=Eimeria acervulina (Coccidian parasite) PE=4 SV=1	hypothetical protein, conserved [Eimeria acervulina]	Spirometra erinaceieuropaei genome assembly S_erinaceieuropaei ,scaffold SPER_contig0057783
EVM0000351	34.6527	32.7054	28.9476	37.2526	29.2432	31.9452	35.5984	36.5278	36.9322	22.1482	30.2485	26.8298	28.4754	29.4409	37.718	28.4343	46.8393	SNF2 family N-terminal domain	Probable ATP-dependent helicase PF08_0048 GN=PF08_0048 OS=Plasmodium falciparum (isolate 3D7) PE=3 SV=1	SNF2 family N-terminal domain-containing protein, putative {ECO:0000313|EMBL:CDJ42840.1} OS=Eimeria tenella (Coccidian parasite) PE=4 SV=1	SNF2 family N-terminal domain-containing protein, putative [Eimeria tenella]	Neospora caninum Liverpool putative SNF2 family N-terminal domain-containing protein (NCLIV_019390) mRNA, complete cds
EVM0000352	0	0	0	0	0	0.265374	0	0.402563	0	0	0	0.109669	0	0	0	0	0.1163	--	--	Uncharacterized protein {ECO:0000313|EMBL:CDJ38024.1} OS=Eimeria tenella (Coccidian parasite) PE=4 SV=1	hypothetical protein, conserved [Eimeria tenella]	Glyptapanteles flavicoxis clone BAC 16K15, complete sequence
EVM0000353	42.7555	42.168	43.5816	45.1404	48.6417	40.4078	36.3246	31.7951	34.5302	33.7643	35.005	33.1848	32.1648	28.9502	36.5076	23.1512	38.6327	DEAD/DEAH box helicase	Eukaryotic initiation factor 4A-III {ECO:0000303|PubMed:22961380} OS=Drosophila melanogaster (Fruit fly) PE=1 SV=1	ATP-dependent helicase, putaive, putative {ECO:0000313|EMBL:CDJ41892.1} OS=Eimeria tenella (Coccidian parasite) PE=3 SV=1	ATP-dependent helicase, putaive, putative [Eimeria tenella]	Hammondia hammondi eukaryotic translation initiation factor 4A, isoform 3, putative partial mRNA
EVM0000354	1.27362	0.809379	0.96565	0.649398	0.714586	0.960681	0.345481	0.312282	0.284498	0.268902	0	0.283582	4.78499	4.63397	4.65251	2.94048	3.36814	--	--	Uncharacterized protein {ECO:0000313|EMBL:CDJ41190.1} OS=Eimeria tenella (Coccidian parasite) PE=4 SV=1	hypothetical protein, conserved [Eimeria tenella]	Eimeria tenella chromosome 1, ordered contigs
EVM0000355	2.01143	1.72373	2.99612	5.5335	3.71755	2.79924	2.5676	2.26285	2.29058	1.55881	1.60368	1.32426	7.47678	3.15905	7.84022	11.5642	13.3653	--	--	Uncharacterized protein {ECO:0000313|EMBL:CDJ44325.1} (Fragment) OS=Eimeria tenella (Coccidian parasite) PE=4 SV=1	hypothetical protein, conserved, partial [Eimeria tenella]	Anopheles gambiae str. PEST AGAP008221-PA (AgaP_AGAP008221) mRNA, partial cds
EVM0000356	0.273515	0.145782	0.206654	0.582744	0.350764	0.273675	0.190782	0.498186	0.226931	0.300288	0.538137	0.31668	3.42095	1.16015	3.85494	3.90162	3.19035	--	Protein PF14_0175 GN=PF14_0175 OS=Plasmodium falciparum (isolate 3D7) PE=3 SV=1	Uncharacterized protein {ECO:0000313|EMBL:CDJ40749.1} OS=Eimeria tenella (Coccidian parasite) PE=4 SV=1	hypothetical protein, conserved [Eimeria tenella]	Eimeria tenella chromosome 1, ordered contigs
EVM0000357	0	0	0	0.154673	0	0	0	0	0	0	0	0	0	0	0.0687212	0	0	--	--	Uncharacterized protein {ECO:0000313|EMBL:CDJ44557.1} (Fragment) OS=Eimeria tenella (Coccidian parasite) PE=4 SV=1	hypothetical protein ETH_00039540, partial [Eimeria tenella]	Drosophila mojavensis GI14833 (Dmoj\GI14833), mRNA
EVM0000358	0	0.121917	0	0	0.0641688	0.0534039	0	0	0	0.0627824	0	0.0662096	0.496525	0.157945	0.168411	0.858166	0.140425	Elongation Factor G, domain II	Ribosome-releasing factor 2, mitochondrial {ECO:0000255|HAMAP-Rule:MF_03059} (Precursor) GN=EF-G2 OS=Drosophila melanogaster (Fruit fly) PE=2 SV=3	Elongation factor Tu GTP-binding domain-containing protein, putative {ECO:0000313|EMBL:CDJ69668.1} OS=Eimeria necatrix PE=4 SV=1	elongation factor Tu GTP-binding domain-containing protein, putative [Eimeria necatrix]	--
EVM0000359	106.835	102.419	117.34	153.834	145.409	134.725	150.301	134.129	131.355	108.994	128.215	91.1305	133.149	78.8882	142.655	102.353	218.891	Kelch motif	--	Serine/threonine-protein phosphatase {ECO:0000256|RuleBase:RU004273} OS=Eimeria brunetti PE=3 SV=1	protein serine/threonine phosphatase, putative / sortilin [Eimeria brunetti]	Hammondia hammondi kelch repeat domain containing/Serine/threonine protein phosphatase protein partial mRNA
EVM0000360	253.293	249.97	243.791	243.163	224.075	276.638	231.145	234.111	238.552	272.736	288.555	261.831	304.086	282.979	259.359	276.59	277.091	Ribosomal L28e protein family	60S ribosomal protein L28 GN=rpl28 OS=Dictyostelium discoideum (Slime mold) PE=2 SV=1	60S ribosomal protein L28, putative {ECO:0000313|EMBL:CDJ66957.1} OS=Eimeria necatrix PE=4 SV=1	60S ribosomal protein L28, putative [Eimeria necatrix]	--
EVM0000361	0.850472	0	0	0.250548	0.572604	0.211798	0.246077	0.481933	0.526865	0.186744	0.446212	0.525169	0.902549	2.19241	2.75514	1.17812	2.71499	--	--	Uncharacterized protein {ECO:0000313|EMBL:CDJ40185.1} OS=Eimeria tenella (Coccidian parasite) PE=4 SV=1	hypothetical protein ETH_00012410 [Eimeria tenella]	Neospora caninum Liverpool conserved hypothetical protein (NCLIV_055280) mRNA, complete cds
EVM0000362	3.42937	2.48459	2.25558	3.23095	2.31558	2.81443	4.70357	3.61215	4.25932	2.44484	2.53143	2.90489	3.7167	4.63346	6.36144	3.6503	5.66888	Myosin head (motor domain)	Unconventional myosin heavy chain 6 OS=Caenorhabditis elegans PE=1 SV=1	Myosin G, putative {ECO:0000313|EMBL:CDJ39357.1} OS=Eimeria tenella (Coccidian parasite) PE=4 SV=1	myosin G, putative [Eimeria tenella]	Eimeria tenella RAPD-SCAR marker Tn-A09-453 genomic sequence
EVM0000363	0.0523196	0.334632	0.100622	0	0	0	0	0	0	0.114882	0	0	0.832849	0.433521	0.539291	0.301982	0.706629	Sporozoite TA4 surface antigen	Sporulated oocyst TA4 antigen 8 kDa subunit (Precursor) OS=Eimeria tenella (Coccidian parasite) PE=1 SV=2	SAG family member {ECO:0000313|EMBL:CDJ39898.1} OS=Eimeria tenella (Coccidian parasite) PE=4 SV=1	SAG family member [Eimeria tenella]	Drosophila persimilis GL14808 (Dper\GL14808), mRNA
EVM0000364	13.0371	12.4127	11.1973	14.9475	14.4061	15.8188	18.0787	18.4662	18.9518	12.7556	15.0918	15.0746	11.9684	14.1693	16.7388	10.3261	17.1757	--	--	Uncharacterized protein {ECO:0000313|EMBL:CDJ40723.1} OS=Eimeria tenella (Coccidian parasite) PE=4 SV=1	hypothetical protein, conserved [Eimeria tenella]	--
EVM0000365	2.5493	2.80244	2.37482	3.08035	1.7879	1.37637	3.02539	2.70862	2.22087	1.9242	3.23932	2.25984	10.6064	10.9468	13.1386	6.43748	10.7596	TPR repeat	FK506-binding protein 59 OS=Drosophila melanogaster (Fruit fly) PE=1 SV=1	TPR domain-containing protein, putative {ECO:0000313|EMBL:CDJ45360.1} OS=Eimeria tenella (Coccidian parasite) PE=4 SV=1	TPR domain-containing protein, putative [Eimeria tenella]	Spirometra erinaceieuropaei genome assembly S_erinaceieuropaei ,scaffold SPER_scaffold0041250
EVM0000366	1.20908	0.206218	1.39519	3.36603	1.30248	0.993642	2.25645	1.18187	2.24707	1.22124	1.45903	0.951928	6.43891	1.87011	6.97913	11.78	9.20409	--	--	Uncharacterized protein {ECO:0000313|EMBL:CDJ43687.1} (Fragment) OS=Eimeria tenella (Coccidian parasite) PE=4 SV=1	hypothetical protein, conserved, partial [Eimeria tenella]	Drosophila melanogaster chromosome X
EVM0000367	26.4768	24.2963	20.4341	22.7185	15.7686	17.2043	13.2019	13.2919	16.5217	11.665	9.89031	12.3018	10.5399	13.0165	8.45359	22.8489	18.3058	DnaJ domain	--	Uncharacterized protein {ECO:0000313|EMBL:CDJ42229.1} OS=Eimeria tenella (Coccidian parasite) PE=4 SV=1	hypothetical protein, conserved [Eimeria tenella]	Eimeria tenella clone ET_2002_3361_1 microsatellite 3361 sequence
EVM0000368	0.253792	0	0	0.280375	0	0	0	0	0	0	0	0	0	0.350487	0	0.585942	0.62322	#N/A	#N/A	#N/A	#N/A	#N/A
EVM0000369	0	0.0489769	0	0	0	0	0	0.0488165	0	0	0.0602642	0	0	0	0	0	0	--	--	Uncharacterized protein {ECO:0000313|EMBL:CDJ43691.1} OS=Eimeria tenella (Coccidian parasite) PE=4 SV=1	hypothetical protein ETH_00002050 [Eimeria tenella]	Drosophila mojavensis GI20980 (Dmoj\GI20980), mRNA
EVM0000370	30.6921	31.9695	28.0338	30.3687	28.5481	29.4555	30.2566	30.6744	30.8	27.2603	33.9636	32.378	21.2907	21.8806	20.7475	24.1166	23.4971	Coiled-coil domain-containing protein 55 (DUF2040)	--	Uncharacterized protein {ECO:0000313|EMBL:CDJ38209.1} OS=Eimeria tenella (Coccidian parasite) PE=4 SV=1	hypothetical protein, conserved [Eimeria tenella]	--
EVM0000371	246.957	230.794	216.429	244.268	237.407	243.719	269.73	268.545	263.557	188.705	257.442	235.105	100.676	114.084	143.121	65.2358	132.447	3'5'-cyclic nucleotide phosphodiesterase	3&apos;,5&apos;-cyclic-nucleotide phosphodiesterase regA GN=regA OS=Dictyostelium discoideum (Slime mold) PE=1 SV=1	3', 5'-cyclic nucleotide phosphodiesterase domain-containing protein, putative {ECO:0000313|EMBL:CDJ43320.1} OS=Eimeria tenella (Coccidian parasite) PE=4 SV=1	3&apos;, 5&apos;-cyclic nucleotide phosphodiesterase domain-containing protein, putative [Eimeria tenella]	Toxoplasma gondii ME49 3', 5'-cyclic nucleotide phosphodiesterase domain-containing protein, mRNA
EVM0000372	36.4935	35.4033	35.7236	43.2164	49.936	36.9002	64.665	75.8748	59.772	67.1604	49.2445	52.2841	27.5453	21.0292	24.9356	83.6482	66.5664	--	--	Uncharacterized protein {ECO:0000313|EMBL:CDJ38717.1} OS=Eimeria tenella (Coccidian parasite) PE=4 SV=1	hypothetical protein, conserved [Eimeria tenella]	PREDICTED: Harpegnathos saltator nuclear hormone receptor E75-like (LOC105187469), mRNA
EVM0000373	1.52125	1.39796	1.20054	1.63423	1.28322	1.2835	1.35464	1.56059	1.29175	1.96964	2.28435	1.4941	4.49401	5.24489	5.26802	1.94987	3.01428	C2 domain	--	C2 domain-containing protein, putative {ECO:0000313|EMBL:CDJ43325.1} OS=Eimeria tenella (Coccidian parasite) PE=4 SV=1	C2 domain-containing protein, putative [Eimeria tenella]	Toxoplasma gondii ME49 C2 domain-containing protein, mRNA
EVM0000374	6.997	3.8087	5.01049	5.09844	6.34805	3.47573	1.93837	1.26541	1.90216	1.96134	0.781078	0.517101	4.95508	2.67271	5.2612	4.29636	1.64509	--	--	Uncharacterized protein {ECO:0000313|EMBL:CDJ38736.1} OS=Eimeria tenella (Coccidian parasite) PE=4 SV=1	hypothetical protein, conserved [Eimeria tenella]	--
EVM0000375	7.45105	8.97396	11.4402	16.0764	12.7032	10.9758	11.7473	11.1315	10.1371	5.49126	5.42658	3.43172	6.76151	4.15008	10.2444	5.72628	13.3437	Phosphatidylinositol-4-phosphate 5-Kinase	Probable phosphatidylinositol phosphate kinase DDB_G0267588 GN=DDB_G0267588 OS=Dictyostelium discoideum (Slime mold) PE=1 SV=1	Phosphatidylinositol-4-phosphate 5-kinase, putative {ECO:0000313|EMBL:CDJ49579.1} OS=Eimeria brunetti PE=4 SV=1	phosphatidylinositol-4-phosphate 5-kinase, putative [Eimeria brunetti]	Hammondia hammondi phosphatidylinositol-4-phosphate 5-Kinase partial mRNA
EVM0000376	75.6659	83.7094	80.1531	88.1942	79.0986	74.7765	43.4396	42.3437	38.4377	42.8299	50.5807	43.1215	31.6885	32.7975	36.706	13.8615	16.483	AP2 domain	Protein PF14_0175 GN=PF14_0175 OS=Plasmodium falciparum (isolate 3D7) PE=3 SV=1	Uncharacterized protein {ECO:0000313|EMBL:CDJ43082.1} OS=Eimeria tenella (Coccidian parasite) PE=4 SV=1	hypothetical protein, conserved [Eimeria tenella]	Drosophila mojavensis GI15643 (Dmoj\GI15643), mRNA
EVM0000377	2.86368	3.22224	2.8876	5.27272	4.53003	5.46011	13.5508	14.4949	12.8664	6.39715	7.48626	9.23308	4.3168	5.05329	4.9489	11.0651	12.5749	Zinc finger C-x8-C-x5-C-x3-H type (and similar)	--	Zinc finger (CCCH type) protein, putative {ECO:0000313|EMBL:CDJ39013.1} OS=Eimeria tenella (Coccidian parasite) PE=4 SV=1	zinc finger (CCCH type) protein, putative [Eimeria tenella]	--
EVM0000378	5.67958	6.55889	8.10955	10.3624	9.46328	7.83554	5.9291	3.84016	5.69755	3.21224	1.0723	2.34143	11.1456	3.32755	8.74342	9.5862	14.264	Sulfite exporter TauE/SafE	--	Uncharacterized protein {ECO:0000313|EMBL:CDJ40079.1} OS=Eimeria tenella (Coccidian parasite) PE=4 SV=1	hypothetical protein, conserved [Eimeria tenella]	Eimeria tenella hypothetical protein (e1107e11.tmp1) mRNA, complete cds
EVM0000379	0.843741	0.112427	0.304255	0.524316	0.532567	1.08344	1.02992	0.784413	2.45013	0.92633	2.62841	1.40429	0.763129	0.655429	1.00947	0.852244	2.13667	3' exoribonuclease family, domain 1	Putative exosome complex exonuclease RRP42 GN=exosc7 OS=Dictyostelium discoideum (Slime mold) PE=3 SV=1	Exosome complex exonuclease, putative {ECO:0000313|EMBL:CDJ37259.1} OS=Eimeria tenella (Coccidian parasite) PE=4 SV=1	exosome complex exonuclease, putative [Eimeria tenella]	--
EVM0000380	2.66481	2.55659	2.81876	6.47666	5.68151	0.497724	2.02399	0.849407	2.16673	0	0	0	9.25523	3.3121	9.02516	8.30572	6.54381	--	--	--	--	Schistocephalus solidus genome assembly S_solidus_NST_G2 ,scaffold SSLN_scaffold0001445
EVM0000381	0.0843295	0	0	0	0	0	0.0915002	0.0895999	0	0	0	0	0	0	0	0.194696	0	Ribosomal protein L9, N-terminal domain	--	Ribosomal protein L9, N-terminal domain protein, putative {ECO:0000313|EMBL:CDJ68167.1} (Fragment) OS=Eimeria necatrix PE=4 SV=1	ribosomal protein L9, N-terminal domain protein, putative, partial [Eimeria necatrix]	Drosophila persimilis GL15005 (Dper\GL15005), mRNA
EVM0000382	934.55	950.91	786.946	1234.39	1056.91	1325.94	2273.08	2354.27	2478.9	1399.64	1355.49	1374.38	449.457	518.896	511.099	1087.59	1097.72	--	--	Putative uncharacterized protein {ECO:0000313|EMBL:AET50768.1} OS=Eimeria tenella (Coccidian parasite) PE=2 SV=1	hypothetical protein [Eimeria tenella]	Eimeria tenella clone Etm101F08 hypothetical protein mRNA, complete cds
EVM0000383	257.894	284.023	280.297	335.741	265.265	243.881	170.448	162.851	154.372	270.383	314.11	213.317	456.012	304.86	540.407	202.753	376.833	PROCN (NUC071) domain	Pre-mRNA-splicing factor 8 homolog GN=prp-8 OS=Caenorhabditis elegans PE=1 SV=1	Pre-mRNA splicing factor prp8, putative {ECO:0000313|EMBL:CDI83980.1} OS=Eimeria acervulina (Coccidian parasite) PE=4 SV=1	pre-mRNA splicing factor prp8, putative [Eimeria acervulina]	Hammondia hammondi pre-mRNA processing splicing factor PRP8 partial mRNA
EVM0000384	5.1157	6.69265	7.24478	6.47358	5.89704	6.68844	6.30761	5.48483	7.50875	5.82068	4.51403	4.73844	34.3908	44.187	29.0361	15.3004	13.5901	Peptidase M16 inactive domain	Mitochondrial-processing peptidase subunit alpha-2 (Precursor) GN=mppA2 OS=Dictyostelium discoideum (Slime mold) PE=1 SV=1	Mitochondrial-processing peptidase alpha subunit, putative {ECO:0000313|EMBL:CDJ37319.1} OS=Eimeria tenella (Coccidian parasite) PE=3 SV=1	mitochondrial-processing peptidase alpha subunit, putative [Eimeria tenella]	Eimeria tenella putative insulysin 2 mRNA, partial cds
EVM0000385	3.75441	4.00215	3.728	4.23783	3.38866	2.70585	2.78957	2.77499	1.70646	5.19719	6.53032	4.11067	7.50009	7.43913	9.19401	4.8993	6.71417	--	--	Uncharacterized protein {ECO:0000313|EMBL:CDJ41780.1} OS=Eimeria tenella (Coccidian parasite) PE=4 SV=1	hypothetical protein, conserved [Eimeria tenella]	--
EVM0000386	1.78847	2.09713	1.03188	0.19758	2.20758	1.83724	1.16433	0.190024	6.02447	0.392706	0	0	1.03526	0	0	0	0.219591	3'5'-cyclic nucleotide phosphodiesterase	3&apos;,5&apos;-cyclic-nucleotide phosphodiesterase regA GN=regA OS=Dictyostelium discoideum (Slime mold) PE=1 SV=1	3'5'-cyclic nucleotide phosphodiesterase domain-containing protein {ECO:0000313|EMBL:KEP67422.1} OS=Hammondia hammondi PE=4 SV=1	3&apos;5&apos;-cyclic nucleotide phosphodiesterase domain-containing protein [Hammondia hammondi]	Hammondia hammondi 3'5'-cyclic nucleotide phosphodiesterase domain-containing protein partial mRNA
EVM0000387	2.83417	2.6896	3.52303	3.18831	2.79247	3.08253	3.47831	3.76413	3.4426	2.46651	2.52742	2.85126	4.90171	4.66577	5.28032	3.57094	4.21189	--	--	Proteophosphoglycan ppg1, related {ECO:0000313|EMBL:CDJ37573.1} OS=Eimeria tenella (Coccidian parasite) PE=4 SV=1	Proteophosphoglycan ppg1, related [Eimeria tenella]	--
EVM0000388	1526.65	1753.59	1868.99	1775.38	1797.09	1559.89	1068.96	1001.7	973.515	1833.58	1608.74	1188.98	3032.07	1493.81	2142.33	1665.2	1717.82	--	--	Uncharacterized protein {ECO:0000313|EMBL:CDJ48052.1} OS=Eimeria brunetti PE=4 SV=1	hypothetical protein, conserved [Eimeria brunetti]	--
EVM0000389	0	0	0	0	0	0	0	0.0633413	0.138494	0	0	0	0	0	0	0	0.073197	--	--	Uncharacterized protein {ECO:0000313|EMBL:CDJ38507.1} OS=Eimeria tenella (Coccidian parasite) PE=4 SV=1	hypothetical protein, conserved [Eimeria tenella]	--
EVM0000390	1.54187	2.08319	2.67227	2.87197	2.37397	1.87526	0.875398	0.609577	0.645584	1.02355	0.964174	0.747297	2.20536	1.4113	2.24403	2.23523	2.20133	Ion channel	Calcium-activated potassium channel slowpoke GN=slo OS=Drosophila melanogaster (Fruit fly) PE=1 SV=3	Uncharacterized protein {ECO:0000313|EMBL:CDJ67149.1} (Fragment) OS=Eimeria necatrix PE=4 SV=1	hypothetical protein ENH_00031130, partial [Eimeria necatrix]	Toxoplasma gondii ME49 hypothetical protein, mRNA
EVM0000391	4.4017	3.80445	2.40235	0	0	4.44397	3.48518	0.884799	0	1.95915	2.18458	1.79062	0.860791	0	2.10213	4.39456	13.4382	Histone acetyl transferase HAT1 N-terminus	--	Uncharacterized protein {ECO:0000313|EMBL:CDJ41229.1} (Fragment) OS=Eimeria tenella (Coccidian parasite) PE=4 SV=1	hypothetical protein ETH_00036360, partial [Eimeria tenella]	--
EVM0000392	5.10801	4.27827	2.96274	5.50869	4.0032	5.30031	12.0084	10.6822	12.1019	8.3675	6.43409	7.36921	6.68798	6.71826	4.11899	6.08375	6.62014	--	--	Uncharacterized protein {ECO:0000313|EMBL:CDJ42614.1} OS=Eimeria tenella (Coccidian parasite) PE=4 SV=1	hypothetical protein ETH_00006920 [Eimeria tenella]	--
EVM0000393	0	0	0.18842	0	0	0.182987	0	0.208188	0	0.215122	0	0	3.96977	2.97656	2.0197	0.904763	3.36814	--	--	30S ribosomal protein S1, putative {ECO:0000313|EMBL:CDJ64687.1} OS=Eimeria necatrix PE=4 SV=1	30S ribosomal protein S1, putative [Eimeria necatrix]	--
EVM0000394	9.29326	5.96777	11.7358	12.3695	15.2026	10.2473	8.74712	10.9447	9.62415	6.76098	7.93057	4.01876	6.64328	2.3194	7.08955	14.864	12.2353	#N/A	#N/A	#N/A	#N/A	#N/A
EVM0000395	6.0224	7.38487	7.68373	14.3501	9.09889	7.24163	11.8304	12.003	8.22984	5.57474	4.02711	2.27871	31.5571	9.34977	32.6322	41.1219	42.4333	--	--	Uncharacterized protein {ECO:0000313|EMBL:CDJ44305.1} OS=Eimeria tenella (Coccidian parasite) PE=4 SV=1	hypothetical protein, conserved [Eimeria tenella]	Eimeria tenella chromosome 1, ordered contigs
EVM0000396	0	0.0828986	0.299125	0.687301	0	0.363126	0.0843796	0.165254	0	0	0	0	0.225079	0.536981	0.229026	0.359089	0.763869	#N/A	#N/A	#N/A	#N/A	#N/A
EVM0000397	93.3768	87.7602	90.6252	92.387	105.753	105.008	181.007	183.463	154.515	127.73	143.223	143.733	159.897	154.984	143.56	160.812	194.718	Integral membrane protein DUF106	ER membrane protein complex subunit 3 GN=emc3 OS=Dictyostelium discoideum (Slime mold) PE=3 SV=1	Uncharacterized protein {ECO:0000313|EMBL:CDJ38264.1} OS=Eimeria tenella (Coccidian parasite) PE=4 SV=1	hypothetical protein, conserved [Eimeria tenella]	--
EVM0000398	0	0	0	0	0	0.0824047	0	0.0937536	0.102494	0.290628	0.115739	0	1.9154	2.07159	1.1694	1.42605	2.60019	Sporozoite TA4 surface antigen	Sporulated oocyst TA4 antigen 8 kDa subunit (Precursor) OS=Eimeria tenella (Coccidian parasite) PE=1 SV=2	SAG family member {ECO:0000313|EMBL:CDJ41971.1} OS=Eimeria tenella (Coccidian parasite) PE=4 SV=1	SAG family member [Eimeria tenella]	Eimeria tenella surface antigen 2 mRNA, complete cds
EVM0000399	0.33693	0.424466	0.471266	0.40606	0.240596	0.457677	0.664691	0.878697	0.853885	0.369911	0.763347	0.17732	1.24112	0.507602	0.902065	1.13147	1.99323	Alkyl sulfatase dimerisation	--	Alkyl sulfatase, putative {ECO:0000313|EMBL:CDJ38806.1} (Fragment) OS=Eimeria tenella (Coccidian parasite) PE=4 SV=1	alkyl sulfatase, putative, partial [Eimeria tenella]	Hammondia hammondi metallo-beta-lactamase domain-containing protein partial mRNA
EVM0000400	16.8687	17.5197	15.3996	25.9461	21.0892	22.993	44.9067	44.2044	45.3933	24.1332	28.2971	32.1233	21.0531	24.0704	25.9659	39.7845	46.6208	Ubiquitin carboxyl-terminal hydrolase	Probable elongator complex protein 3 GN=elpc-3 OS=Caenorhabditis elegans PE=3 SV=2	Elongator complex protein 3, putative {ECO:0000313|EMBL:CDJ31167.1} OS=Eimeria mitis PE=4 SV=1	elongator complex protein 3, putative [Eimeria mitis]	Neospora caninum Liverpool putative elongator complex protein 3 (NCLIV_043970) mRNA, complete cds
EVM0000401	0.2042	0.108837	0	0	0.11457	0	0.221564	0.542406	0	0.560471	0.535682	0.118213	2.8073	2.53801	5.26204	2.35724	2.63257	Snf7	Charged multivesicular body protein 2a homolog 2 GN=chmp2a2 OS=Dictyostelium discoideum (Slime mold) PE=3 SV=1	SNF7 family domain-containing protein, putative {ECO:0000313|EMBL:CDI82037.1} OS=Eimeria acervulina (Coccidian parasite) PE=4 SV=1	SNF7 family domain-containing protein, putative [Eimeria acervulina]	--
EVM0000402	0	0	0	0	0	0	0	0	0	0	0	0	0	0	0	0	0	BTB/POZ domain	Kelch short protein OS=Anopheles stephensi (Indo-Pakistan malaria mosquito) PE=2 SV=2	Uncharacterized protein {ECO:0000313|EMBL:CDI81495.1} OS=Eimeria acervulina (Coccidian parasite) PE=4 SV=1	hypothetical protein, conserved [Eimeria acervulina]	Hammondia hammondi BTB/POZ domain-containing protein partial mRNA
EVM0000403	290.624	274.071	217.966	346.142	263.239	388.773	486.632	495.89	521.89	305.745	291.731	323.327	140.474	150.311	138.293	188.805	169.929	--	--	Uncharacterized protein {ECO:0000313|EMBL:CDJ43331.1} OS=Eimeria tenella (Coccidian parasite) PE=4 SV=1	hypothetical protein, conserved [Eimeria tenella]	Eimeria tenella clone Etm009G04 hypothetical protein mRNA, complete cds
EVM0000404	8.93255	8.51391	7.39964	8.29214	7.87689	9.14434	6.91288	6.41333	6.90456	6.82271	6.55639	7.58307	10.7761	11.0448	13.9411	6.91177	10.1647	--	--	Uncharacterized protein {ECO:0000313|EMBL:CDJ37702.1} OS=Eimeria tenella (Coccidian parasite) PE=4 SV=1	hypothetical protein, conserved [Eimeria tenella]	--
EVM0000405	0.72022	0	0	0	0	0	0	0	0	0	0.236171	0	0.260564	0	0.265134	1.66281	1.10537	--	--	Uncharacterized protein {ECO:0000313|EMBL:CDJ42976.1} OS=Eimeria tenella (Coccidian parasite) PE=4 SV=1	hypothetical protein ETH_00031365 [Eimeria tenella]	--
EVM0000406	0	0	0	0	0.414835	0	0	0.490987	0.42941	0	0.121225	0.107007	0	0.127634	0	0.533444	0.34043	--	ATP synthase subunit beta, mitochondrial (Precursor) OS=Hemicentrotus pulcherrimus (Sea urchin) PE=2 SV=1	ATP synthase subunit beta {ECO:0000256|RuleBase:RU003553} OS=Eimeria tenella (Coccidian parasite) PE=3 SV=1	ATP synthase beta chain, putative [Eimeria tenella]	Hammondia hammondi ATP synthase beta subunit ATP-B partial mRNA
EVM0000407	5.4384	6.54262	3.51131	10.1278	7.23592	7.61823	41.9802	44.7404	45.4824	14.8415	18.2409	22.0383	4.83449	7.72502	5.03368	10.9416	10.1114	Glycosyl transferase family 4	UDP-N-acetylglucosamine--dolichyl-phosphate N-acetylglucosaminephosphotransferase GN=alg7 OS=Dictyostelium discoideum (Slime mold) PE=3 SV=1	UDP-N-acetylglucosamine-1-phosphate transferase, putative {ECO:0000313|EMBL:CDJ42390.1} OS=Eimeria tenella (Coccidian parasite) PE=4 SV=1	UDP-N-acetylglucosamine-1-phosphate transferase, putative [Eimeria tenella]	--
EVM0000408	0.216201	0.10637	0.0319847	0.0734913	0.149296	0.12425	0	0.0883511	0.0193177	0.273881	0.0872559	0.231066	0.168469	0.183738	0.0979567	0.134388	0.306295	--	--	Uncharacterized protein {ECO:0000313|EMBL:CDJ41761.1} OS=Eimeria tenella (Coccidian parasite) PE=4 SV=1	hypothetical protein, conserved [Eimeria tenella]	Anopheles gambiae str. PEST AGAP000029-PA (AgaP_AGAP000029) mRNA, complete cds
EVM0000409	0	0.247014	0	0	0	0	0	0	0	1.01762	0	0	7.04202	7.04022	8.18918	5.3499	5.97479	--	--	Putative uncharacterized protein {ECO:0000313|EMBL:AET50774.1} OS=Eimeria tenella (Coccidian parasite) PE=2 SV=1	hypothetical protein [Eimeria tenella]	Eimeria tenella clone Etm123D07 hypothetical protein mRNA, complete cds
EVM0000410	8.22123	12.8938	9.45038	11.2747	11.24	10.2369	11.3811	17.0685	16.0255	9.95969	12.6427	11.1598	14.0852	14.0941	16.2803	11.2357	19.4922	--	--	Uncharacterized protein {ECO:0000313|EMBL:CDJ43482.1} OS=Eimeria tenella (Coccidian parasite) PE=4 SV=1	hypothetical protein ETH_00023115 [Eimeria tenella]	Spirometra erinaceieuropaei genome assembly S_erinaceieuropaei ,scaffold SPER_scaffold0052067
EVM0000411	19.9462	24.6644	30.3818	28.0291	25.0681	21.9058	15.5824	24.2446	15.7547	9.98578	15.9069	7.20535	36.2543	14.1034	41.8245	22.4728	36.4416	--	--	--	--	Eimeria tenella hypothetical protein (eimer3363b01.tmp1) mRNA, complete cds
EVM0000412	56.9738	52.7028	51.0258	51.572	50.8592	56.0516	55.7884	53.755	56.089	69.7367	72.6243	71.8754	124.15	127.231	106.02	70.4737	77.6362	--	--	Uncharacterized protein {ECO:0000313|EMBL:CDJ45014.1} OS=Eimeria tenella (Coccidian parasite) PE=4 SV=1	hypothetical protein, conserved [Eimeria tenella]	--
EVM0000413	0	0.208872	0	0	0	0	0.850414	0	1.36559	0	0	0	0.56711	0	0.288528	0.226191	0.481163	--	--	Uncharacterized protein {ECO:0000313|EMBL:CDJ37982.1} OS=Eimeria tenella (Coccidian parasite) PE=4 SV=1	hypothetical protein, conserved [Eimeria tenella]	--
EVM0000414	0	0	0.119186	0	0	0	0	0.263382	0	0	0	0.143505	0	0	0	0	0	--	--	Zinc carboxypeptidase, putative {ECO:0000313|EMBL:CDJ45300.1} OS=Eimeria tenella (Coccidian parasite) PE=4 SV=1	zinc carboxypeptidase, putative [Eimeria tenella]	Haliotis discus hannai clone CHh486 microsatellite sequence
EVM0000415	38.6616	34.6933	23.1046	22.9241	30.1478	31.6177	31.9951	24.6003	30.4459	36.211	18.6226	25.2899	18.3334	30.4665	20.2632	21.1804	20.9187	#N/A	#N/A	#N/A	#N/A	#N/A
EVM0000416	2205.26	2092.6	1877.82	2006.01	1791.51	1688.59	1856.57	1686.77	1838.13	1414.56	1517.6	1241.71	1664.27	1513.03	2002.27	1390.42	1727.83	--	--	Uncharacterized protein {ECO:0000313|EMBL:CDJ42693.1} OS=Eimeria tenella (Coccidian parasite) PE=4 SV=1	hypothetical protein, conserved [Eimeria tenella]	Spirometra erinaceieuropaei genome assembly S_erinaceieuropaei ,scaffold SPER_scaffold0012101
EVM0000417	68.7375	64.6972	69.1931	78.3699	70.4487	74.2632	104.262	117.603	108.665	126.045	146.811	152.863	67.1592	76.2922	76.3597	89.9722	98.7464	--	--	Uncharacterized protein {ECO:0000313|EMBL:CDJ41818.1} OS=Eimeria tenella (Coccidian parasite) PE=4 SV=1	hypothetical protein, conserved [Eimeria tenella]	--
EVM0000418	9.34751	10.9002	10.8261	18.8275	14.3718	14.0347	29.6986	31.7156	32.333	18.0869	20.3217	18.9547	10.5377	9.20028	14.0685	25.3369	31.9582	Conserved hypothetical protein 95	--	Uncharacterized protein {ECO:0000313|EMBL:CDJ37721.1} OS=Eimeria tenella (Coccidian parasite) PE=4 SV=1	hypothetical protein, conserved [Eimeria tenella]	--
EVM0000419	0.449126	0.12599	0.0909228	0.208913	0.132626	0.154527	0.0512964	0.0502311	0.0549142	0	0.0310053	0	1.29989	0.457022	1.56634	0.163724	0.638515	--	--	Intraconoid microtubule associated protein 1, related {ECO:0000313|EMBL:CDI81378.1} (Fragment) OS=Eimeria acervulina (Coccidian parasite) PE=4 SV=1	Intraconoid microtubule associated protein 1, related, partial [Eimeria acervulina]	Eimeria tenella clone Etm102E11 hypothetical protein mRNA, complete cds
EVM0000420	20.0506	18.8358	20.136	22.0558	21.92	19.3678	16.5268	17.5246	16.8261	11.6208	17.2321	11.7237	18.3892	20.4803	24.9631	21.6228	30.2889	WD domain, G-beta repeat	--	Uncharacterized protein {ECO:0000313|EMBL:CDJ42995.1} OS=Eimeria tenella (Coccidian parasite) PE=4 SV=1	hypothetical protein, conserved [Eimeria tenella]	Neospora caninum Liverpool conserved hypothetical protein (NCLIV_045320) mRNA, complete cds
EVM0000421	0	0	0	0	0	0	0	0	0	0	0	0	0	0	0	0	0	#N/A	#N/A	#N/A	#N/A	#N/A
EVM0000422	319.16	352.332	410.254	600.176	470.187	370.12	321.047	296.326	278.58	270.206	242.677	165.569	1073	480.485	1090.41	810.007	1016.97	--	--	Membrane skeleton protein IMC2A, related {ECO:0000313|EMBL:CDJ62760.1} OS=Eimeria necatrix PE=4 SV=1	Membrane skeleton protein IMC2A, related [Eimeria necatrix]	--
EVM0000423	0	0.370521	0.33424	0.255995	0.260023	0.432804	0.125713	0	0.13458	0	0	0	0	0	0.170608	0.133748	0.284514	--	--	Uncharacterized protein {ECO:0000313|EMBL:CDJ66161.1} OS=Eimeria necatrix PE=4 SV=1	hypothetical protein, conserved [Eimeria necatrix]	Drosophila virilis GJ19219 (Dvir\GJ19219), mRNA
EVM0000424	235.265	209.95	172.869	192.923	177.435	204.293	231.557	215.772	251.325	185.456	206.724	160.179	195.472	175.642	220.227	216.033	293.516	CAS/CSE protein, C-terminus	--	Importin-alpha re-exporter, putative {ECO:0000313|EMBL:CDJ42239.1} OS=Eimeria tenella (Coccidian parasite) PE=4 SV=1	importin-alpha re-exporter, putative [Eimeria tenella]	Drosophila virilis GJ15768 (Dvir\GJ15768), mRNA
EVM0000425	0	0.441553	0.796634	0.800812	0.348606	0.386832	0.449442	0.880215	0.24057	1.02322	0.271657	0.119898	2.8473	2.43116	1.0674	3.82532	4.95872	WD domain, G-beta repeat	--	WD domain, G-beta repeat-containing protein, putative {ECO:0000313|EMBL:CDJ69013.1} OS=Eimeria necatrix PE=4 SV=1	WD domain, G-beta repeat-containing protein, putative [Eimeria necatrix]	--
EVM0000426	0	0.747542	0.674344	0	0	0.163725	0.570673	2.23528	3.25825	0	0	1.21791	2.02966	3.8738	7.48654	5.05953	6.0272	#N/A	#N/A	#N/A	#N/A	#N/A
EVM0000427	0	0	0	0	0	0	0	0	0	0.128318	0	0	0	0.161408	0.172104	0	0	--	--	Uncharacterized protein {ECO:0000313|EMBL:CDJ37911.1} OS=Eimeria tenella (Coccidian parasite) PE=4 SV=1	hypothetical protein, conserved [Eimeria tenella]	Eimeria tenella hypothetical protein (e1087e11.tmp1) mRNA, complete cds
EVM0000428	4.27462	3.68413	6.29694	3.01427	7.14398	7.30448	7.89463	8.4071	7.92321	2.696	4.05601	4.0015	2.36909	4.27044	3.8838	6.08939	8.26352	DNA repair metallo-beta-lactamase	DNA cross-link repair 1 protein GN=dclre1 OS=Dictyostelium discoideum (Slime mold) PE=3 SV=1	DNA cross-link repair protein, putative {ECO:0000313|EMBL:CDJ61766.1} OS=Eimeria maxima (Coccidian parasite) PE=4 SV=1	DNA cross-link repair protein, putative [Eimeria maxima]	Spirometra erinaceieuropaei genome assembly S_erinaceieuropaei ,scaffold SPER_scaffold0083282
EVM0000429	0.246438	0	0.0947906	0.272251	0.442456	0	0.213914	0.157104	0.286252	0.324672	0	0.057066	2.2111	1.97392	1.08865	0.625859	0.78671	--	--	Uncharacterized protein {ECO:0000313|EMBL:CDJ42153.1} OS=Eimeria tenella (Coccidian parasite) PE=4 SV=1	hypothetical protein, conserved [Eimeria tenella]	Euagrus chisoseus clone Ecfiborin1_long fibroin 1 mRNA, partial cds
EVM0000430	62.0823	51.6665	51.9474	53.5167	48.0414	48.92	17.1041	16.7217	15.6649	14.6939	13.3592	11.9701	27.5524	19.5079	32.3691	18.8176	37.4845	--	--	Uncharacterized protein {ECO:0000313|EMBL:CDJ37563.1} OS=Eimeria tenella (Coccidian parasite) PE=4 SV=1	hypothetical protein ETH_00027605 [Eimeria tenella]	Eimeria tenella chromosome 1, ordered contigs
EVM0000431	1.42554	1.09412	2.68679	2.83475	2.6874	2.07681	1.85611	0.908781	0.728573	0.313016	0.074793	0.594186	3.21821	2.04742	5.20585	3.35704	4.34076	--	--	Uncharacterized protein {ECO:0000313|EMBL:CDJ69806.1} (Fragment) OS=Eimeria necatrix PE=4 SV=1	hypothetical protein ENH_00074330, partial [Eimeria necatrix]	Spirometra erinaceieuropaei genome assembly S_erinaceieuropaei ,scaffold SPER_scaffold0134211
EVM0000432	2.86117	2.93036	2.42764	3.09888	3.14765	2.46242	4.56538	3.63606	4.30088	2.09416	2.72268	1.03928	11.6908	17.3546	20.7351	5.82858	8.12811	tRNA synthetases class I (E and Q), catalytic domain	--	Glutamyl-tRNA synthetase, putative {ECO:0000313|EMBL:CDJ42715.1} OS=Eimeria tenella (Coccidian parasite) PE=4 SV=1	glutamyl-tRNA synthetase, putative [Eimeria tenella]	--
EVM0000433	252.514	302.455	328.917	429.218	369.739	306.87	320.29	307.072	302.431	197.447	183.04	143.611	661.633	341.611	804.89	300.338	408.04	--	--	Uncharacterized protein {ECO:0000313|EMBL:CDJ70240.1} OS=Eimeria necatrix PE=4 SV=1	hypothetical protein, conserved [Eimeria necatrix]	--
EVM0000434	59.9961	55.7826	53.3034	77.9818	58.6356	66.4156	49.6374	47.6151	48.7442	45.7953	56.1347	37.9004	116.165	89.4372	153.704	85.6482	149.156	3'5'-cyclic nucleotide phosphodiesterase	Probable 3&apos;,5&apos;-cyclic phosphodiesterase pde-1 GN=pde-1 OS=Caenorhabditis elegans PE=3 SV=2	3',5'-cyclic phosphodiesterase, putative {ECO:0000313|EMBL:CDJ39647.1} OS=Eimeria tenella (Coccidian parasite) PE=4 SV=1	3&apos;,5&apos;-cyclic phosphodiesterase, putative [Eimeria tenella]	Eimeria tenella hypothetical protein (e1087e11.tmp1) mRNA, complete cds
EVM0000435	0.498096	0.530964	1.04503	2.15105	1.14326	0.951469	0.982636	1.27495	1.26233	0.0994277	0.683029	0.209711	1.50715	0.531537	2.06701	1.56815	3.53043	Protein kinase domain	Eukaryotic translation initiation factor 2-alpha kinase (Precursor) GN=PEK OS=Drosophila melanogaster (Fruit fly) PE=1 SV=2	PIK3R4 kinase-related protein (Incomplete catalytic triad), putative {ECO:0000313|EMBL:CDJ65102.1} (Fragment) OS=Eimeria necatrix PE=4 SV=1	PIK3R4 kinase-related protein (incomplete catalytic triad), putative, partial [Eimeria necatrix]	Cepaea nemoralis microsatellite Cne1 sequence
EVM0000436	0	0	0	0	0	0	0	0	0.703485	0	0	0	0.146074	0	0	0.116523	0	--	--	Surface antigen 15 {ECO:0000313|EMBL:CAE52311.1} (Precursor) OS=Eimeria tenella (Coccidian parasite) PE=2 SV=1	surface antigen 15 [Eimeria tenella]	Eimeria tenella mRNA for surface antigen 15 (sag15 gene)
EVM0000437	0.505686	2.59727	1.85668	2.13304	3.45626	1.71728	2.54391	1.75841	1.33496	1.51414	1.14568	1.33066	1.92928	0.761841	1.15079	9.65844	8.24092	--	--	Uncharacterized protein {ECO:0000313|EMBL:CDJ39720.1} OS=Eimeria tenella (Coccidian parasite) PE=4 SV=1	hypothetical protein, conserved [Eimeria tenella]	Salpingoeca sp. ATCC 50818 hypothetical protein (PTSG_03172) mRNA, complete cds
EVM0000438	216.179	233.338	230.927	229.939	220.666	219.685	212.125	243.782	182.02	172.1	155.954	127.022	179.694	124.177	149.86	306.876	273.635	#N/A	#N/A	#N/A	#N/A	#N/A
EVM0000439	502.818	524.943	499.399	520.051	543.39	519.457	395.639	359.493	368.499	411.048	286.269	287.177	442.345	303.568	272.37	408.674	421.795	AhpC/TSA family	Thioredoxin peroxidase GN=TPX OS=Echinococcus granulosus (Hydatid tapeworm) PE=2 SV=1	Peroxiredoxin, putative {ECO:0000313|EMBL:CDJ39557.1} OS=Eimeria tenella (Coccidian parasite) PE=2 SV=1	hypothetical protein [Eimeria tenella]	Eimeria tenella clone Etm079B02 hypothetical protein mRNA, complete cds
EVM0000440	0	0	0	0	0	0	0	0	0	0.117496	0	0	0.154873	0.147796	0.315179	0	0	--	--	--	--	Haliotis discus hannai clone CHh533 microsatellite sequence
EVM0000441	26.912	26.7191	21.3119	50.1344	35.824	23.9006	40.0789	47.9369	37.0827	41.133	53.2951	48.8771	70.636	77.6103	65.6587	62.7422	85.8471	tRNA synthetases class II core domain (F)	Probable phenylalanine--tRNA ligase alpha subunit GN=CG2263 OS=Drosophila melanogaster (Fruit fly) PE=2 SV=1	Phenylalanyl-tRNA synthetase alpha chain A, putative {ECO:0000313|EMBL:KEP67216.1} OS=Hammondia hammondi PE=3 SV=1	phenylalanyl-tRNA synthetase alpha chain A, putative [Hammondia hammondi]	Plasmodium inui San Antonio 1 phenylalanyl-tRNA synthetase alpha chain partial mRNA
EVM0000442	0	0	0	0	0	0	0	0	0	0	0	0	0	0	0	0	0.294766	--	--	Uncharacterized protein {ECO:0000313|EMBL:CDJ42953.1} OS=Eimeria tenella (Coccidian parasite) PE=4 SV=1	hypothetical protein ETH_00031240 [Eimeria tenella]	--
EVM0000443	64.9728	59.558	51.5014	49.3238	43.9421	57.4984	35.5392	34.2932	36.491	54.4336	61.4211	54.1286	74.9317	92.6322	85.65	42.5561	60.0776	--	--	Uncharacterized protein {ECO:0000313|EMBL:CDJ43166.1} OS=Eimeria tenella (Coccidian parasite) PE=4 SV=1	hypothetical protein, conserved [Eimeria tenella]	--
EVM0000444	9.50412	9.9484	11.1848	13.6078	12.9749	7.85037	13.0299	14.8737	12.0758	5.57508	6.12057	4.36983	9.08641	4.45404	9.34682	10.3376	11.543	--	--	Uncharacterized protein {ECO:0000313|EMBL:CDJ40086.1} (Fragment) OS=Eimeria tenella (Coccidian parasite) PE=4 SV=1	hypothetical protein, conserved, partial [Eimeria tenella]	Anopheles gambiae str. PEST AGAP005619-PA (AgaP_AGAP005619) mRNA, complete cds
EVM0000445	0	0	0.686386	0.525703	0	0	0	0.2528	0	0	0	0.826438	2.41022	0.985745	2.10213	1.3733	2.04494	--	--	--	--	Gongylonema pulchrum genome assembly G_pulchrum_Hokkaido ,scaffold GPUH_scaffold0038891
EVM0000446	107.061	118.337	135.98	145.422	132.233	118.616	137.814	130.043	123.736	77.7725	88.2614	74.4984	122.667	69.2564	115.057	122.584	160.307	Acetyltransferase (GNAT) family	--	Histone acetyltransferase GCN5, putative {ECO:0000313|EMBL:CDJ51080.1} OS=Eimeria brunetti PE=4 SV=1	histone acetyltransferase GCN5, putative [Eimeria brunetti]	Theileria orientalis strain Shintoku histone acetyltransferase gcn5-related partial mRNA
EVM0000447	1264.06	1179.2	1169.17	1136.9	1032.44	1065.17	1338.21	1385.2	1366.91	1006.78	1111.57	1049.26	754.195	820.3	720.095	673.475	711.577	#N/A	#N/A	#N/A	#N/A	#N/A
EVM0000448	102.985	110.488	110.822	134.996	134.438	109.198	102.256	96.5343	90.1863	104.925	114.295	84.2838	152.236	93.1338	165.726	117.708	155.823	F-box-like	Protein PF14_0175 GN=PF14_0175 OS=Plasmodium falciparum (isolate 3D7) PE=3 SV=1	F-box domain-containing protein, putative {ECO:0000313|EMBL:CDJ38556.1} (Fragment) OS=Eimeria tenella (Coccidian parasite) PE=4 SV=1	F-box domain-containing protein, putative, partial [Eimeria tenella]	Eimeria tenella clone Etm002F09 hypothetical protein mRNA, complete cds
EVM0000449	5.61013	7.58221	5.39475	11.3995	10.9044	7.57813	26.414	24.3752	25.8332	3.29962	11.0379	7.30745	4.78419	6.22576	4.8681	8.55783	12.1774	--	--	Uncharacterized protein {ECO:0000313|EMBL:CDJ62871.1} OS=Eimeria necatrix PE=4 SV=1	hypothetical protein ENH_00030140 [Eimeria necatrix]	--
EVM0000450	0	0	0	0	0.393456	0.6549	0	0	0.407281	0	0	0	0	0	0	0	0	--	--	Uncharacterized protein {ECO:0000313|EMBL:CDJ40722.1} OS=Eimeria tenella (Coccidian parasite) PE=4 SV=1	hypothetical protein, conserved [Eimeria tenella]	--
EVM0000451	1.38582	1.38494	1.02722	1.24392	1.36068	0.674058	1.03376	0.674863	0.435962	0.665643	0	0.401131	1.79656	0.837296	1.82807	1.73307	2.19781	--	--	Uncharacterized protein {ECO:0000313|EMBL:CDI83734.1} OS=Eimeria acervulina (Coccidian parasite) PE=4 SV=1	hypothetical protein, conserved [Eimeria acervulina]	Salpingoeca sp. ATCC 50818 hypothetical protein (PTSG_00095) mRNA, complete cds
EVM0000452	2.06262	1.97128	3.76169	6.91459	4.78868	3.32111	5.71079	5.74332	5.61786	2.18644	1.95912	0.905846	15.542	4.02717	15.7099	15.1073	17.4657	--	--	Uncharacterized protein {ECO:0000313|EMBL:CDJ41712.1} (Fragment) OS=Eimeria tenella (Coccidian parasite) PE=4 SV=1	hypothetical protein, conserved, partial [Eimeria tenella]	Eimeria tenella chromosome 1, ordered contigs
EVM0000453	0.323008	0	0	0.535261	0	0.0754128	0	0	0.281394	0	0	0.280488	1.16859	0	0.594543	0.652526	1.09064	--	--	DNA polymerase I, putative {ECO:0000313|EMBL:CDJ63808.1} OS=Eimeria necatrix PE=3 SV=1	DNA polymerase I, putative [Eimeria necatrix]	Eimeria tenella clone Etm086C02 hypothetical protein mRNA, complete cds
EVM0000454	5.82098	5.30854	5.76777	10.8564	10.7292	9.94208	25.0957	25.7033	24.5004	7.63004	7.72223	9.35348	11.6267	12.7459	13.1343	23.1992	20.1913	ADP-ribosylation factor family	ADP-ribosylation factor 1 GN=arfA OS=Dictyostelium discoideum (Slime mold) PE=1 SV=3	ADP ribosylation factor 1, putative {ECO:0000313|EMBL:CDJ56817.1} OS=Eimeria maxima (Coccidian parasite) PE=3 SV=1	ADP ribosylation factor 1, putative [Eimeria maxima]	Hammondia hammondi ADP ribosylation factor ARF1 partial mRNA
EVM0000455	1.66154	1.18079	1.08181	1.49141	1.08761	1.50319	0.882634	0.790745	0.824261	1.61516	0.998881	1.42278	4.10765	6.52525	4.91878	2.45749	1.99757	Myosin head (motor domain)	Myosin-B/C OS=Toxoplasma gondii PE=2 SV=4	Uncharacterized protein {ECO:0000313|EMBL:CDJ37806.1} OS=Eimeria tenella (Coccidian parasite) PE=4 SV=1	hypothetical protein ETH_00012125 [Eimeria tenella]	Neospora caninum Liverpool hypothetical protein (NCLIV_028750) mRNA, complete cds
EVM0000456	2.17696	2.55827	3.02658	1.98484	2.73715	2.63314	1.69329	1.53272	1.72132	2.28927	2.51141	1.86762	12.8102	10.468	13.2859	5.75273	7.42298	HECT-domain (ubiquitin-transferase)	E3 ubiquitin-protein ligase Su(dx) GN=Su(dx) OS=Drosophila melanogaster (Fruit fly) PE=1 SV=1	E3 ubiquitin-protein ligase, putative {ECO:0000313|EMBL:CDJ37770.1} OS=Eimeria tenella (Coccidian parasite) PE=4 SV=1	E3 ubiquitin-protein ligase, putative [Eimeria tenella]	Toxoplasma gondii ME49 E3 ubiquitin-protein ligase, putative, mRNA
EVM0000457	21.1775	17.718	15.8713	15.9224	16.1469	17.7583	16.7481	14.0539	18.1454	14.3688	13.0198	15.2878	19.8817	23.9491	24.8515	18.1405	26.1448	AFG1-like ATPase	Putative ATPase N2B OS=Haematobia irritans (Horn fly) PE=2 SV=1	ATPase, AFG1 family domain-containing protein, putative {ECO:0000313|EMBL:CDJ42419.1} OS=Eimeria tenella (Coccidian parasite) PE=4 SV=1	ATPase, AFG1 family domain-containing protein, putative [Eimeria tenella]	Neospora caninum Liverpool hypothetical protein (NCLIV_059290) mRNA, complete cds
EVM0000458	133.991	151.218	162.352	153.382	161.674	135.837	124.836	121.512	109.227	67.8876	68.9219	52.7446	95.956	53.7979	101.116	131.966	150.116	--	--	Uncharacterized protein {ECO:0000313|EMBL:CDJ37846.1} OS=Eimeria tenella (Coccidian parasite) PE=4 SV=1	hypothetical protein, conserved [Eimeria tenella]	Eimeria tenella chromosome 1, ordered contigs
EVM0000459	0	0.0435684	0	0	0	0	0	0	0	0	0	0	0	0	0.0601838	0	0	--	--	Uncharacterized protein {ECO:0000313|EMBL:CDJ63634.1} OS=Eimeria necatrix PE=4 SV=1	hypothetical protein ENH_00047040 [Eimeria necatrix]	--
EVM0000460	135.841	144.458	173.594	165.866	169.388	137.785	199.578	203.202	215.163	123.27	102.089	82.9663	125.331	74.0511	118.676	217.772	192.723	Cytochrome b5-like Heme/Steroid binding domain	Delta(5) fatty acid desaturase B GN=fadB OS=Dictyostelium discoideum (Slime mold) PE=1 SV=1	Cytochrome b5-like heme/steroid binding domain-containing protein, putative {ECO:0000313|EMBL:CDJ42579.1} OS=Eimeria tenella (Coccidian parasite) PE=3 SV=1	cytochrome b5-like heme/steroid binding domain-containing protein, putative [Eimeria tenella]	--
EVM0000461	0.329804	0.281253	0.126857	0.218609	0.222049	0.369597	0.644125	0.770914	0.842789	0.724173	2.68206	1.06919	1.33636	1.45747	1.65118	1.44672	1.53877	LEM3 (ligand-effect modulator 3) family / CDC50 family	--	LEM3 / CDC50 family protein, putative {ECO:0000313|EMBL:CDJ39334.1} OS=Eimeria tenella (Coccidian parasite) PE=4 SV=1	LEM3 / CDC50 family protein, putative [Eimeria tenella]	Neospora caninum Liverpool hypothetical protein (NCLIV_016160) mRNA, complete cds
EVM0000462	0	0	0	0	0	0.0488924	0	0	0	0	0	0	0	0.0723008	0	0.060436	0	--	--	Uncharacterized protein {ECO:0000313|EMBL:CDJ37508.1} OS=Eimeria tenella (Coccidian parasite) PE=4 SV=1	hypothetical protein ETH_00031020 [Eimeria tenella]	--
EVM0000463	41.8783	45.6206	48.2979	51.0296	60.4506	51.8686	52.9571	53.8677	50.2601	71.4561	68.1789	73.3916	130.509	123.892	122.227	110.178	115.308	RNA polymerase I-associated factor PAF67	Eukaryotic translation initiation factor 3 subunit L {ECO:0000255|HAMAP-Rule:MF_03011} OS=Aedes aegypti (Yellowfever mosquito) PE=3 SV=1	Eukaryotic translation initiation factor 3 subunit L {ECO:0000256|HAMAP-Rule:MF_03011} OS=Eimeria tenella (Coccidian parasite) PE=3 SV=1	eukaryotic translation initiation factor 3 subunit 6 interacting protein, putative [Eimeria tenella]	Neospora caninum Liverpool eukaryotic translation initiation factor 3 subunit 6 interacting protein (NCLIV_0341) mRNA, complete cds
EVM0000464	0	0	0.19267	0	0	0.187114	0	0	0	0.879897	0	0	3.47941	2.2136	0.590072	8.55783	5.90419	--	--	--	--	Eimeria tenella chromosome 1, ordered contigs
EVM0000465	0.9717	0.753324	0.16989	0.683124	0.792999	0.247487	1.24602	1.22014	1.3339	0.387933	0.926937	1.73872	2.17319	0.243985	2.99176	2.54933	3.68767	--	--	--	--	Eimeria tenella chromosome 1, ordered contigs
EVM0000466	23.2407	20.2106	23.8607	16.3123	19.2161	19.1746	11.85	14.853	12.5843	7.57794	7.56366	5.96842	29.9657	24.8558	38.4679	17.7512	21.4551	Ulp1 protease family, C-terminal catalytic domain	Sentrin-specific protease GN=ulp-1 OS=Caenorhabditis elegans PE=2 SV=3	Ulp1 protease family, C-terminal catalytic domain-containing protein, putative {ECO:0000313|EMBL:CDJ66258.1} OS=Eimeria necatrix PE=4 SV=1	ulp1 protease family, C-terminal catalytic domain-containing protein, putative [Eimeria necatrix]	Drosophila willistoni GK25620 (Dwil\GK25620), mRNA
EVM0000467	0	0.0331982	0	0.172026	0	0.174504	0.337913	0.330895	0.0361745	0	0	0	0.225342	0.172035	0.642023	0.611164	0.917714	Molybdopterin guanine dinucleotide synthesis protein B	Protein CLP1 homolog {ECO:0000255|HAMAP-Rule:MF_03035} GN=v1g236308 OS=Nematostella vectensis (Starlet sea anemone) PE=3 SV=1	Uncharacterized protein {ECO:0000313|EMBL:CDJ43629.1} (Fragment) OS=Eimeria tenella (Coccidian parasite) PE=4 SV=1	hypothetical protein ETH_00022810, partial [Eimeria tenella]	Spirometra erinaceieuropaei genome assembly S_erinaceieuropaei ,scaffold SPER_contig0067308
EVM0000468	0.261256	0.278496	0.753678	0	0	0.97593	0	0	0.606928	0	0	1.20995	0.378073	1.44318	2.30822	0.301588	0.320775	#N/A	#N/A	#N/A	#N/A	#N/A
EVM0000469	4.24249	3.53316	2.0823	2.39225	3.12416	2.93022	0.767206	1.31473	1.07798	0.921849	0.637622	0.66517	1.53486	0.0610301	1.10626	0.867252	1.41077	Alpha/beta hydrolase family	--	Homoserine O-acetyltransferase, putative {ECO:0000313|EMBL:CDJ63497.1} OS=Eimeria necatrix PE=4 SV=1	homoserine O-acetyltransferase, putative [Eimeria necatrix]	Salpingoeca sp. ATCC 50818 homoserine O-acetyltransferase (PTSG_11733) mRNA, complete cds
EVM0000470	1.52275	2.63775	0.732145	1.47197	0	1.06655	0.206529	0.60672	2.43205	1.04488	0	0.66115	4.6827	4.46871	4.48455	1.5381	2.10337	--	--	Uncharacterized protein {ECO:0000313|EMBL:CDJ44739.1} OS=Eimeria tenella (Coccidian parasite) PE=4 SV=1	hypothetical protein ETH_00004395 [Eimeria tenella]	Hammondia hammondi glycogen synthase, putative partial mRNA
EVM0000471	0.192637	0.205349	0.493977	0.283753	0.360273	0.1799	0	0.204677	1.6409	0.704978	0.673798	0.223039	0.836316	0.886774	0.945538	1.70488	11.0378	--	--	Uncharacterized protein {ECO:0000313|EMBL:CDJ40191.1} OS=Eimeria tenella (Coccidian parasite) PE=2 SV=1	hypothetical protein [Eimeria tenella]	Eimeria tenella clone Etm006F05 hypothetical protein mRNA, complete cds
EVM0000472	414.272	442.133	497.647	555.678	507.774	416.546	480.622	479.992	444.904	273.257	285.546	188.389	486.776	264.711	528.022	688.288	732.969	--	--	Uncharacterized protein {ECO:0000313|EMBL:CDJ63223.1} OS=Eimeria necatrix PE=4 SV=1	hypothetical protein, conserved [Eimeria necatrix]	--
EVM0000473	10.9691	9.71109	8.40264	10.3722	7.1975	9.89661	13.4148	13.235	9.07005	9.08315	5.12106	7.21115	17.7571	15.5335	16.8366	8.90665	18.6042	--	--	Translocation protein sec62, putative {ECO:0000313|EMBL:CDJ62302.1} OS=Eimeria necatrix PE=4 SV=1	translocation protein sec62, putative [Eimeria necatrix]	--
EVM0000474	51.3769	42.0555	38.8305	43.5845	42.6446	46.1759	51.1505	49.5356	55.7505	33.5254	33.9625	32.3447	64.5651	67.6169	60.8837	52.1466	54.917	ATPase family associated with various cellular activities (AAA)	Probable 26S protease regulatory subunit 10B GN=rpt-4 OS=Caenorhabditis elegans PE=1 SV=2	26S proteasome regulatory ATPase subunit, putative {ECO:0000313|EMBL:CDJ37127.1} OS=Eimeria tenella (Coccidian parasite) PE=3 SV=1	26S proteasome regulatory ATPase subunit, putative [Eimeria tenella]	Neospora caninum Liverpool hypothetical protein (NCLIV_045220) mRNA, complete cds
EVM0000475	0	0	0	0	0	0	0	0	0	0.298537	0	0	0	0	0	0	0	#N/A	#N/A	#N/A	#N/A	#N/A
EVM0000476	0.234441	0.56798	0.163957	0.470904	0.286989	0.21894	0.254376	0.430252	0.643658	0.210591	0.391372	0.54288	5.61334	5.85718	4.61337	2.09125	4.08225	--	--	Uncharacterized protein {ECO:0000313|EMBL:CDJ40273.1} OS=Eimeria tenella (Coccidian parasite) PE=4 SV=1	hypothetical protein, conserved [Eimeria tenella]	Neospora caninum Liverpool conserved hypothetical protein (NCLIV_032150) mRNA, complete cds
EVM0000477	0	0	0	0	0.385841	0	0	1.27868	0.798796	0	0	0	0.248796	0	0.50632	0.396928	0.633272	--	--	ATPase 2, putative {ECO:0000313|EMBL:CDJ44583.1} OS=Eimeria tenella (Coccidian parasite) PE=4 SV=1	ATPase 2, putative [Eimeria tenella]	Spirometra erinaceieuropaei genome assembly S_erinaceieuropaei ,scaffold SPER_scaffold0052067
EVM0000478	0	0.285016	0.257108	0.295378	0	0	0.193405	0.189389	0.310569	0	0	0	1.0318	0.123081	0.262474	4.32108	1.96971	--	--	Uncharacterized protein {ECO:0000313|EMBL:CDJ62111.1} OS=Eimeria necatrix PE=4 SV=1	hypothetical protein, conserved [Eimeria necatrix]	Drosophila grimshawi GH17645 (Dgri\GH17645), mRNA
EVM0000479	0	0	0	0	0	0	0	0	0	0	0	0	0	0	0	0	0	--	--	Uncharacterized protein {ECO:0000313|EMBL:CDJ37271.1} OS=Eimeria tenella (Coccidian parasite) PE=4 SV=1	hypothetical protein ETH_00003000 [Eimeria tenella]	--
EVM0000480	1.08522	0.716132	0.248465	1.59852	0.521895	0.965205	0.0560713	0.384347	0.72031	1.02124	0.813392	0.897489	6.20705	7.42208	6.69639	4.59341	4.3146	#N/A	#N/A	#N/A	#N/A	#N/A
EVM0000481	0	0	0	0	0	0	0	0	0	0	0	0	0	0	0	0	0	#N/A	#N/A	#N/A	#N/A	#N/A
EVM0000482	10.8673	9.86393	8.93256	10.5395	10.5444	10.8856	13.7371	14.938	14.8309	9.21405	8.46782	8.845	10.2767	10.8472	13.5729	8.8187	12.066	--	SET and MYND domain-containing protein DDB_G0292454 GN=DDB_G0292454 OS=Dictyostelium discoideum (Slime mold) PE=3 SV=1	Uncharacterized protein {ECO:0000313|EMBL:CDJ45336.1} OS=Eimeria tenella (Coccidian parasite) PE=4 SV=1	hypothetical protein, conserved [Eimeria tenella]	--
EVM0000483	0	0	0	0	0	0	0.0481901	0	0	0	0	0	0	0.0613352	0.0653997	0	0	--	--	Uncharacterized protein {ECO:0000313|EMBL:CDJ39467.1} OS=Eimeria tenella (Coccidian parasite) PE=4 SV=1	hypothetical protein, conserved [Eimeria tenella]	Eimeria tenella chromosome 1, ordered contigs
EVM0000484	12.1256	20.7413	16.6766	22.8973	21.359	22.3844	26.0074	20.224	21.9457	8.51382	13.5005	7.9991	5.7131	3.69958	7.47425	8.4636	15.4074	#N/A	#N/A	#N/A	#N/A	#N/A
EVM0000485	1.6195	0.470827	0.424725	0.975891	0.165208	0.687464	0.159746	0	0.342026	0	0	0.170462	2.55669	1.62657	4.1191	1.35964	1.80768	--	--	Putative uncharacterized protein {ECO:0000313|EMBL:CAK51375.1} OS=Eimeria tenella (Coccidian parasite) PE=4 SV=1	hypothetical protein [Eimeria tenella strain Houghton]	Eimeria tenella chromosome 1, ordered contigs
EVM0000486	19.3805	22.0679	31.7666	36.7384	42.5063	29.2053	38.4724	24.5696	24.8138	14.2656	8.95497	10.9645	50.3556	20.3775	59.3462	59.2358	89.2338	--	--	--	--	Haliotis discus hannai clone CHh533 microsatellite sequence
EVM0000487	27.1598	23.4888	22.5647	30.292	27.4992	31.1219	40.1109	40.9639	46.1429	33.4171	34.7372	36.175	21.9861	25.1488	27.2367	29.1302	34.561	WW domain	--	Uncharacterized protein {ECO:0000313|EMBL:CDJ41460.1} OS=Eimeria tenella (Coccidian parasite) PE=4 SV=1	hypothetical protein, conserved [Eimeria tenella]	--
EVM0000488	1.58306	1.82815	2.28342	6.84976	4.36697	4.31197	2.14708	1.82216	1.76219	2.46219	1.73036	2.29111	14.2227	7.65172	21.6596	21.4724	36.5255	--	--	Uncharacterized protein {ECO:0000313|EMBL:CDJ70550.1} (Fragment) OS=Eimeria necatrix PE=4 SV=1	hypothetical protein, conserved, partial [Eimeria necatrix]	Eimeria tenella chromosome 1, ordered contigs
EVM0000489	53.3258	65.9096	67.9313	68.942	64.5599	58.2379	28.5937	32.6116	29.2213	25.3341	24.69	21.4352	58.9027	34.9254	79.0448	40.4933	71.6738	--	--	Uncharacterized protein {ECO:0000313|EMBL:CDJ39018.1} OS=Eimeria tenella (Coccidian parasite) PE=4 SV=1	hypothetical protein, conserved [Eimeria tenella]	Gongylonema pulchrum genome assembly G_pulchrum_Hokkaido ,scaffold GPUH_contig0000300
EVM0000490	1.02493	0.455234	0.903448	1.41535	1.1501	0.797635	0.926733	1.08898	0.496047	0.468856	0.672178	0.69223	1.11241	1.17952	1.63499	1.77473	2.41198	--	--	Uncharacterized protein {ECO:0000313|EMBL:CDJ68154.1} (Fragment) OS=Eimeria necatrix PE=4 SV=1	hypothetical protein ENH_00048430, partial [Eimeria necatrix]	--
EVM0000491	22.1751	25.4645	27.0894	49.2584	38.9803	36.085	36.7622	43.1277	32.4457	31.5553	39.6969	27.4928	43.1084	23.5264	53.7445	37.5186	75.3123	--	--	Uncharacterized protein {ECO:0000313|EMBL:CDJ45053.1} (Fragment) OS=Eimeria tenella (Coccidian parasite) PE=4 SV=1	hypothetical protein ETH_00026075, partial [Eimeria tenella]	--
EVM0000492	0	0	0.244048	0	1.70872	0	0.275372	0	1.76876	0.557268	0	0	10.2836	5.2573	9.71652	6.15239	14.6457	#N/A	#N/A	#N/A	#N/A	#N/A
EVM0000493	0.571403	1.27359	0.899125	0.631254	0.932637	1.11576	1.12725	1.15904	1.87047	1.59685	1.02203	1.02244	0.150345	1.07606	0.841399	0.899472	0.637799	--	--	Uncharacterized protein {ECO:0000313|EMBL:CDJ42460.1} OS=Eimeria tenella (Coccidian parasite) PE=4 SV=1	hypothetical protein, conserved [Eimeria tenella]	Eimeria tenella hypothetical protein (e2017b09.tmp0261) partial mRNA
EVM0000494	51.5858	54.366	49.6486	63.8516	58.3405	58.264	72.041	74.1797	77.9585	58.2661	62.5262	58.007	31.1374	29.2793	30.6892	24.6823	30.3425	MOZ/SAS family	Histone acetyltransferase Tip60 GN=Tip60 OS=Drosophila melanogaster (Fruit fly) PE=1 SV=1	Histone acetyltransferase {ECO:0000256|RuleBase:RU361211} OS=Eimeria tenella (Coccidian parasite) PE=3 SV=1	MYST-family histone acetyltransferase-A, putative [Eimeria tenella]	Hammondia hammondi histone lysine acetyltransferase MYST-A partial mRNA
EVM0000495	2.02905	3.89329	3.51206	8.96631	2.95991	7.39007	8.14584	8.62343	7.07056	4.67808	5.58897	6.81287	4.40446	2.80212	2.68902	10.7745	17.9374	#N/A	#N/A	#N/A	#N/A	#N/A
EVM0000496	0	0	0	0.0933595	0.568973	0	0.0916937	0	0.392643	0	0.110845	0	0	0.116705	0	0	0.830082	Sporozoite TA4 surface antigen	Sporulated oocyst TA4 antigen 8 kDa subunit (Precursor) OS=Eimeria tenella (Coccidian parasite) PE=1 SV=2	SAG family member {ECO:0000313|EMBL:CDJ40619.1} OS=Eimeria tenella (Coccidian parasite) PE=4 SV=1	SAG family member [Eimeria tenella]	Eimeria tenella mRNA for surface antigen 9 (sag9 gene)
EVM0000497	27.5758	32.3619	30.4095	38.2898	23.9411	30.3202	22.9666	22.4896	20.9621	15.369	14.7113	12.5953	26.97	14.5574	26.9463	24.0449	24.7464	--	--	Uncharacterized protein {ECO:0000313|EMBL:CDJ70363.1} OS=Eimeria necatrix PE=4 SV=1	hypothetical protein, conserved [Eimeria necatrix]	Eimeria tenella clone Etm002F09 hypothetical protein mRNA, complete cds
EVM0000498	16.6096	18.6509	21.8425	33.7222	27.6319	17.3269	20.3533	24.3154	20.9965	15.2024	13.1522	9.2798	62.2872	28.3074	70.9631	66.8127	90.3683	--	--	Uncharacterized protein {ECO:0000313|EMBL:CDJ43421.1} OS=Eimeria tenella (Coccidian parasite) PE=4 SV=1	hypothetical protein, conserved [Eimeria tenella]	Eimeria tenella chromosome 1, ordered contigs
EVM0000499	0	0	0	0	0	0	0	0	0	0	0	0	0	0	0	0	0	--	--	Uncharacterized protein {ECO:0000313|EMBL:CDJ39103.1} OS=Eimeria tenella (Coccidian parasite) PE=4 SV=1	hypothetical protein ETH_00000350 [Eimeria tenella]	Eimeria tenella chromosome 1, ordered contigs
EVM0000500	3.549	2.26991	2.83131	3.54318	4.15943	2.97063	4.05044	2.43007	3.29789	3.08825	2.24133	2.61764	3.91848	4.61073	4.56787	2.97403	4.22841	VID27 cytoplasmic protein	VID27-like protein GN=DDB_G0274813 OS=Dictyostelium discoideum (Slime mold) PE=3 SV=1	Uncharacterized protein {ECO:0000313|EMBL:CDJ36936.1} OS=Eimeria tenella (Coccidian parasite) PE=4 SV=1	hypothetical protein, conserved [Eimeria tenella]	Drosophila sechellia GM20759 (Dsec\GM20759), mRNA
EVM0000501	0.042751	0	0	0.0472289	0	0.0798488	0.0463862	0	0	0	0.224299	0	0.680532	0.177118	0	0.0493507	0.314943	AAA domain	--	ATPase, AAA family domain-containing protein, putative {ECO:0000313|EMBL:CDJ45187.1} (Fragment) OS=Eimeria tenella (Coccidian parasite) PE=4 SV=1	ATPase, AAA family domain-containing protein, putative, partial [Eimeria tenella]	Spirometra erinaceieuropaei genome assembly S_erinaceieuropaei ,scaffold SPER_contig0019974
EVM0000502	25.1822	24.6371	22.437	24.4453	20.1118	20.5872	9.48384	9.21845	8.99852	12.1821	16.1833	14.3278	21.1569	22.3755	24.5763	10.4617	15.2845	Sec7 domain	Ankyrin repeat, PH and SEC7 domain containing protein secG GN=secG OS=Dictyostelium discoideum (Slime mold) PE=2 SV=1	Sec7 domain-containing protein, putative {ECO:0000313|EMBL:CDJ40439.1} OS=Eimeria tenella (Coccidian parasite) PE=4 SV=1	sec7 domain-containing protein, putative [Eimeria tenella]	Hammondia hammondi Sec7 domain-containing protein partial mRNA
EVM0000503	12.8258	12.3358	12.7043	15.0215	9.63089	14.4994	3.03441	5.43047	5.26468	8.99931	7.71586	2.903	31.1206	20.7755	40.6125	11.3548	19.5367	#N/A	#N/A	#N/A	#N/A	#N/A
EVM0000504	0.0364211	0	0	0	0	0.0680261	0.276627	0	0.0846105	0.0799725	0.0955442	0.210845	0.105413	0.100595	0.375415	0.126131	0.134156	IPP transferase	--	tRNA delta(2)-isopentenylpyrophosphate transferase, putative {ECO:0000313|EMBL:CDJ39431.1} (Fragment) OS=Eimeria tenella (Coccidian parasite) PE=4 SV=1	tRNA delta(2)-isopentenylpyrophosphate transferase, putative, partial [Eimeria tenella]	Salpingoeca sp. ATCC 50818 hypothetical protein (PTSG_08215) mRNA, complete cds
EVM0000505	1.66968	2.91897	3.40383	3.91049	4.79642	2.37012	1.59426	2.48365	1.16366	2.34639	2.19005	4.40767	11.888	10.5146	22.6194	6.3991	8.52828	--	--	Uncharacterized protein {ECO:0000313|EMBL:CDJ70451.1} OS=Eimeria necatrix PE=4 SV=1	hypothetical protein, conserved [Eimeria necatrix]	Hammondia hammondi hypothetical protein partial mRNA
EVM0000506	4.64435	4.22318	3.9641	5.35261	3.75473	5.28723	2.99161	2.48864	3.669	4.90794	5.24913	4.89692	23.4945	23.9549	31.1002	12.5613	23.5821	NMDA receptor-regulated protein 1	--	N-terminal acetyltransferase complex subunit NARG1, putative {ECO:0000313|EMBL:CDJ41504.1} OS=Eimeria tenella (Coccidian parasite) PE=4 SV=1	N-terminal acetyltransferase complex subunit NARG1, putative [Eimeria tenella]	Hammondia hammondi tetratricopeptide repeat-containing protein partial mRNA
EVM0000507	12.8376	13.866	12.2085	10.6445	11.6388	13.1268	11.4078	9.54492	8.82186	9.05388	10.4451	10.0403	11.3599	16.359	15.44	7.91676	10.6821	PIGA (GPI anchor biosynthesis)	--	Phosphatidylinositolglycan class A protein, putative {ECO:0000313|EMBL:CDJ42093.1} OS=Eimeria tenella (Coccidian parasite) PE=4 SV=1	phosphatidylinositolglycan class A protein, putative [Eimeria tenella]	Toxoplasma gondii phosphatidylinositolglycan class A protein (PIGA) mRNA, complete cds
EVM0000508	2.57885	2.10972	2.07615	1.9214	1.68245	1.71758	1.88712	2.65506	2.50785	0.614542	0.996417	0.87955	0.549667	0.441724	0.618182	1.40771	1.20273	ABC transporter transmembrane region	ABC transporter C family member 5 GN=abcC5 OS=Dictyostelium discoideum (Slime mold) PE=3 SV=1	ABC transporter, putative {ECO:0000313|EMBL:CDJ37128.1} OS=Eimeria tenella (Coccidian parasite) PE=3 SV=1	ABC transporter, putative [Eimeria tenella]	Gongylonema pulchrum genome assembly G_pulchrum_Hokkaido ,scaffold GPUH_scaffold0019113
EVM0000509	329.61	255.414	266.423	288.533	370.641	330.513	249.023	232.67	259.786	372.778	370.352	358.783	310.284	230.798	195.44	256.206	312.52	Translation initiation factor eIF3 subunit	--	Uncharacterized protein {ECO:0000313|EMBL:CDJ38265.1} OS=Eimeria tenella (Coccidian parasite) PE=4 SV=1	hypothetical protein, conserved [Eimeria tenella]	Toxoplasma gondii cDNA, clone: XTG01676.2, full cDNA, XTG Sugano cDNA library
EVM0000510	841.69	884.178	932.679	956.232	949.982	971.216	1259.47	1248.37	1286.02	1088.1	1005.46	1137.47	824.642	890.354	734.394	1084.61	1019.7	Ribosomal L27e protein family	60S ribosomal protein L27 GN=RPL27 OS=Tetrahymena thermophila PE=1 SV=1	Ribosomal protein L27, putative {ECO:0000313|EMBL:CDJ39931.1} OS=Eimeria tenella (Coccidian parasite) PE=4 SV=1	ribosomal protein L27, putative [Eimeria tenella]	Hammondia hammondi ribosomal protein RPL27 partial mRNA
EVM0000511	1.07956	0.36341	0.983478	0.753246	0.510067	0.318374	0.431553	0.724441	0.92398	0.998093	0.968854	1.05258	2.79564	3.53103	4.18335	1.96771	2.16267	Glycosyl transferases group 1	Alpha-1,3/1,6-mannosyltransferase ALG2 GN=alg2 OS=Dictyostelium discoideum (Slime mold) PE=3 SV=1	Glycosyl transferase, group 1 domain containing protein, putative {ECO:0000313|EMBL:CDJ57307.1} OS=Eimeria maxima (Coccidian parasite) PE=4 SV=1	glycosyl transferase, group 1 domain containing protein, putative [Eimeria maxima]	PREDICTED: Diaphorina citri alpha-1,3/1,6-mannosyltransferase ALG2 (LOC103512674), mRNA
EVM0000512	0.0305248	0.0650781	0.0880586	0.236055	0.0342528	0.114026	0.264963	0.64865	0.354563	0.0335127	0.0400381	0.176711	0.309214	0.463703	1.75298	0.845689	2.09882	--	--	Uncharacterized protein {ECO:0000313|EMBL:CDJ42370.1} OS=Eimeria tenella (Coccidian parasite) PE=4 SV=1	hypothetical protein, conserved [Eimeria tenella]	--
EVM0000513	2.4834	1.01385	0.609717	0.233491	0.830081	2.26986	0.745307	0.505266	0.920621	0.870156	1.24751	0.85648	4.51139	2.11613	5.36857	0.609953	2.20578	--	--	Uncharacterized protein {ECO:0000313|EMBL:CDJ40370.1} OS=Eimeria tenella (Coccidian parasite) PE=4 SV=1	hypothetical protein ETH_00039895 [Eimeria tenella]	Bombyx mori mRNA, clone: ftes10C04
EVM0000514	10.4525	9.06072	8.72578	8.12121	5.92898	6.65062	2.61722	5.98002	3.20207	7.94468	5.87576	6.38352	4.82043	5.07602	1.3531	1.59113	3.2437	--	--	Uncharacterized protein {ECO:0000313|EMBL:CDJ41433.1} OS=Eimeria tenella (Coccidian parasite) PE=4 SV=1	hypothetical protein, conserved [Eimeria tenella]	--
EVM0000515	563.846	587.79	486.452	550.867	440.817	562.082	537.687	562.24	612.507	736.065	738.532	739.467	748.284	827.66	738.54	652.622	676.05	Casein kinase II regulatory subunit	Casein kinase II subunit beta GN=csnk2b OS=Dictyostelium discoideum (Slime mold) PE=3 SV=1	Casein kinase II beta chain, putative {ECO:0000313|EMBL:CDJ41426.1} OS=Eimeria tenella (Coccidian parasite) PE=2 SV=1	hypothetical protein [Eimeria tenella]	Eimeria tenella clone Etm007E10 hypothetical protein mRNA, complete cds
EVM0000516	0.863098	0.115006	0	0.953502	0.484254	0.906785	0.936488	0.11463	0	0.473791	1.13209	0.499655	2.34191	2.97985	0.794328	2.3663	3.31165	Protein kinase domain	Probable serine/threonine-protein kinase nek3 GN=nek3 OS=Dictyostelium discoideum (Slime mold) PE=3 SV=1	Uncharacterized protein {ECO:0000313|EMBL:CDJ43416.1} OS=Eimeria tenella (Coccidian parasite) PE=4 SV=1	hypothetical protein, conserved [Eimeria tenella]	Neospora caninum Liverpool protein kinase domain containing protein, related (NCLIV_010440) mRNA, complete cds
EVM0000517	136.965	124.757	100.724	164.294	110.016	117.267	84.8997	80.1453	76.8729	139.284	211.595	108.134	301.545	181.681	306.702	122.412	313.675	--	--	--	--	Haliotis discus hannai clone CHh406 microsatellite sequence
EVM0000518	273.557	259.043	272.783	284.897	295.391	244.169	231.6	242.176	237.334	200.368	158.2	153.426	192.913	149.305	192.207	254.645	271.82	Phosphoribosyl transferase domain	--	Orotate phosphoribosyltransferase, putative {ECO:0000313|EMBL:CDJ45175.1} (Fragment) OS=Eimeria tenella (Coccidian parasite) PE=3 SV=1	orotate phosphoribosyltransferase, putative, partial [Eimeria tenella]	Eimeria tenella clone Etm081E04 hypothetical protein mRNA, complete cds
EVM0000519	0	0	0	0	0	0	0	0	0	0	0	0	0	0.32001	0	0	0	--	--	Uncharacterized protein {ECO:0000313|EMBL:CDJ41856.1} OS=Eimeria tenella (Coccidian parasite) PE=4 SV=1	hypothetical protein, conserved [Eimeria tenella]	--
EVM0000520	3.98816	7.53644	12.8997	18.0241	10.7812	6.77176	10.4248	8.2822	5.89587	4.17951	1.90222	1.25933	6.82075	3.25452	9.87669	17.9968	19.5869	--	--	--	--	Eimeria tenella clone Etm121A08 hypothetical protein mRNA, complete cds
EVM0000522	1.28903	0.985199	0.350815	0.859805	0.218334	1.04481	0.343063	0.387621	0.847521	0.213617	0.414718	1.01375	1.05589	1.54504	1.36092	0.870356	1.28408	Protein phosphatase 2C	Protein phosphatase 2C OS=Leishmania chagasi PE=2 SV=1	Uncharacterized protein {ECO:0000313|EMBL:CDJ42313.1} OS=Eimeria tenella (Coccidian parasite) PE=3 SV=1	hypothetical protein, conserved [Eimeria tenella]	--
EVM0000523	5.30751	7.66153	7.01765	6.71853	9.42989	7.64141	8.63823	6.46161	8.47685	23.4296	11.4577	17.0271	5.6005	12.3688	6.67565	12.6366	16.9705	--	--	Uncharacterized protein {ECO:0000313|EMBL:CDJ39096.1} OS=Eimeria tenella (Coccidian parasite) PE=4 SV=1	hypothetical protein, conserved [Eimeria tenella]	--
EVM0000524	0.0933385	0.298493	0.089755	0	0.157107	0.0435836	0	0.297516	0.271045	0.0512375	0.244856	0.0540345	0.540294	0.257801	0.755933	0.484864	0.229205	Spatacsin C-terminus	--	Uncharacterized protein {ECO:0000313|EMBL:CDJ42879.1} OS=Eimeria tenella (Coccidian parasite) PE=4 SV=1	hypothetical protein ETH_00017315 [Eimeria tenella]	Eimeria maxima imp-1 gene for immune mapped protein 1, exons 1-4, strain Weybridge, clone EmaxBAC2k08
EVM0000525	14.3596	19.0849	24.3416	46.3708	24.4799	24.6713	35.9553	35.6487	34.054	6.11407	5.43315	5.96824	26.3084	11.5679	37.5455	36.2343	63.2343	--	--	Uncharacterized protein {ECO:0000313|EMBL:CDJ43750.1} (Fragment) OS=Eimeria tenella (Coccidian parasite) PE=4 SV=1	hypothetical protein ETH_00009770, partial [Eimeria tenella]	Drosophila yakuba GE15384 (Dyak\GE15384), mRNA
EVM0000526	17.4878	21.4749	21.3911	26.7186	26.9005	17.8208	19.2632	17.4795	16.8864	12.9846	14.2927	8.73914	24.5765	12.9195	33.6565	29.5143	42.2259	SacI homology domain	Phosphatidylinositide phosphatase SAC1 GN=sac1 OS=Dictyostelium discoideum (Slime mold) PE=3 SV=1	SAC1 phosphoinositide phosphatase, putative {ECO:0000313|EMBL:CDJ64550.1} OS=Eimeria necatrix PE=4 SV=1	SAC1 phosphoinositide phosphatase, putative [Eimeria necatrix]	Drosophila grimshawi GH17645 (Dgri\GH17645), mRNA
EVM0000527	15.4626	0.195707	0.333472	0.428182	0.160234	0.323857	0.420542	0.368459	0.663455	0.22396	0.535135	0.118093	0.383765	1.07051	8.89129	1.22451	0.676255	--	--	Uncharacterized protein {ECO:0000313|EMBL:CDJ42707.1} OS=Eimeria tenella (Coccidian parasite) PE=4 SV=1	hypothetical protein, conserved [Eimeria tenella]	--
EVM0000528	0.179114	0	0	0	0	0	0.194344	0	0.0693503	0	0	0	0.518403	0	0.43958	0	0.586451	--	--	Uncharacterized protein {ECO:0000313|EMBL:CDJ38846.1} OS=Eimeria tenella (Coccidian parasite) PE=4 SV=1	hypothetical protein, conserved [Eimeria tenella]	Hammondia hammondi hypothetical protein partial mRNA
EVM0000529	0	0	0	0	0	0	0	0	0	0	0	0	0.459089	0	0	0	0	#N/A	#N/A	#N/A	#N/A	#N/A
EVM0000530	6.67091	6.36138	6.37382	6.47494	7.53346	6.84686	4.30127	4.98186	6.26328	5.54557	6.06627	3.92354	10.6098	8.35899	9.76026	4.57616	6.80375	ABC-2 type transporter	ABC transporter G family member 1 GN=abcG1 OS=Dictyostelium discoideum (Slime mold) PE=3 SV=1	ABC transporter, putative {ECO:0000313|EMBL:CDJ37936.1} OS=Eimeria tenella (Coccidian parasite) PE=3 SV=1	ABC transporter, putative [Eimeria tenella]	Hammondia hammondi ATP-binding cassette G family transporter ABCG107 partial mRNA
EVM0000531	110.404	115.767	122.856	116.216	123.964	119.505	114.105	111.482	110.61	85.0795	92.673	98.6293	96.975	110.638	100.881	83.7605	85.7047	TLD	--	TLD domain-containing protein, putative {ECO:0000313|EMBL:CDJ57326.1} OS=Eimeria maxima (Coccidian parasite) PE=4 SV=1	TLD domain-containing protein, putative [Eimeria maxima]	Hammondia hammondi TLD protein partial mRNA
EVM0000532	124.669	111.243	118.27	73.9072	94.7266	90.3213	56.4128	43.5594	54.98	14.9352	14.9101	22.0075	14.2927	8.49257	10.7018	11.8315	9.6098	#N/A	#N/A	#N/A	#N/A	#N/A
EVM0000533	382.2	286.154	277.348	307.965	289.212	284.776	275.674	291.819	316.222	291.159	308.071	279.262	409.913	421.212	464.296	362.719	453.686	--	--	Uncharacterized protein {ECO:0000313|EMBL:CDJ37455.1} OS=Eimeria tenella (Coccidian parasite) PE=4 SV=1	hypothetical protein, conserved [Eimeria tenella]	Spirometra erinaceieuropaei genome assembly S_erinaceieuropaei ,scaffold SPER_scaffold0073303
EVM0000534	8.64264	7.42979	7.70763	10.4719	9.46353	11.6512	8.62128	10.2936	8.82453	8.64689	6.39946	8.63472	32.9823	28.1062	26.1713	35.804	31.1502	--	--	Uncharacterized protein {ECO:0000313|EMBL:CDI80776.1} OS=Eimeria acervulina (Coccidian parasite) PE=4 SV=1	hypothetical protein, conserved [Eimeria acervulina]	Drosophila mojavensis GI15729 (Dmoj\GI15729), mRNA
EVM0000535	0	0.139248	0.502452	0	0.293163	0.121991	0	0	0	0	0	0	0.189037	0.360795	0.384704	0.150794	1.12271	--	--	High mobility group protein, putative {ECO:0000313|EMBL:CDJ42920.1} OS=Eimeria tenella (Coccidian parasite) PE=4 SV=1	high mobility group protein, putative [Eimeria tenella]	--
EVM0000536	0.933203	1.98957	1.09679	0.4582	0.581764	1.54934	1.8001	1.1017	1.92706	3.98436	3.94414	5.6425	2.85099	2.57751	4.42784	0.718178	2.41892	--	--	Uncharacterized protein {ECO:0000313|EMBL:CDJ40532.1} OS=Eimeria tenella (Coccidian parasite) PE=4 SV=1	hypothetical protein, conserved [Eimeria tenella]	Spirometra erinaceieuropaei genome assembly S_erinaceieuropaei ,scaffold SPER_contig0108821
EVM0000537	165.799	156.954	157.12	185.494	177.317	171.476	349.901	339.984	359.643	278.601	294.09	301.786	235.721	238.852	250.569	295.918	326.376	Cupin-like domain	Bifunctional arginine demethylase and lysyl-hydroxylase PSR GN=PSR OS=Hydra vulgaris (Hydra) PE=1 SV=1	JmjC domain-containing protein, conserved, putative {ECO:0000313|EMBL:CDJ37387.1} OS=Eimeria tenella (Coccidian parasite) PE=4 SV=1	jmjC domain-containing protein, conserved, putative [Eimeria tenella]	Hammondia hammondi histone lysine demethylase JMJD6a partial mRNA
EVM0000538	26.5784	24.2423	23.948	28.7458	35.3822	29.5117	47.1557	38.4679	47.7265	36.2261	32.4827	36.1844	40.2796	42.8704	40.6779	35.1105	32.976	--	--	Uncharacterized protein {ECO:0000313|EMBL:CDJ42267.1} OS=Eimeria tenella (Coccidian parasite) PE=4 SV=1	hypothetical protein, conserved [Eimeria tenella]	--
EVM0000539	94.0181	93.8294	93.0129	101.996	111.09	94.8928	122.741	117.828	113.084	66.9556	67.3056	68.4828	42.1328	45.1498	50.4919	65.0411	74.8798	MSP (Major sperm protein) domain	Vesicle-associated membrane protein/synaptobrevin-binding protein OS=Aplysia californica (California sea hare) PE=2 SV=1	Major sperm protein domain-containing protein, putative {ECO:0000313|EMBL:CDJ38530.1} OS=Eimeria tenella (Coccidian parasite) PE=4 SV=1	major sperm protein domain-containing protein, putative [Eimeria tenella]	Drosophila grimshawi GH17645 (Dgri\GH17645), mRNA
EVM0000540	199.097	205.322	191.023	187.424	186.317	186.803	145.42	148.735	140.784	150.579	171.589	166.826	173.293	201.711	190.601	117.799	153.436	AMP-binding enzyme	Acetyl-coenzyme A synthetase GN=acsA OS=Dictyostelium discoideum (Slime mold) PE=3 SV=1	Acetyl-coenzyme A synthetase {ECO:0000256|RuleBase:RU361147} OS=Eimeria tenella (Coccidian parasite) PE=3 SV=1	acetyl-coenzyme a synthetase, putative [Eimeria tenella]	Hammondia hammondi Acetyl-coenzyme A synthetase 2, putative partial mRNA
EVM0000541	0.0801448	0.0427167	0.0385339	0.309888	0.134899	0.0748457	1.30439	0.596075	0.186185	0.175979	0.578174	0.092793	1.50774	1.16214	0.590072	1.20272	0.639621	NAD dependent epimerase/dehydratase family	GDP-mannose 4,6 dehydratase GN=Gmd OS=Drosophila melanogaster (Fruit fly) PE=1 SV=2	GDP-mannose 4,6 dehydratase, putative {ECO:0000313|EMBL:CDJ37600.1} OS=Eimeria tenella (Coccidian parasite) PE=3 SV=1	GDP-mannose 4,6 dehydratase, putative [Eimeria tenella]	Hammondia hammondi GDP mannose 4,6-dehydratase, putative partial mRNA
EVM0000542	0	0.12315	0	0.255255	0	0.107888	0	0	0.134191	0.126835	0.151531	0.936311	0.167183	0.159542	0	0.133361	0.851074	--	--	Uncharacterized protein {ECO:0000313|EMBL:CDJ63742.1} OS=Eimeria necatrix PE=4 SV=1	hypothetical protein ENH_00058760 [Eimeria necatrix]	--
EVM0000543	0.648198	0	0.519427	0.477395	1.09104	0.20178	0	0.114785	0.627432	0	0.56681	0	5.94086	5.81856	7.47677	6.48495	7.29547	--	--	Uncharacterized protein {ECO:0000313|EMBL:CDJ39271.1} OS=Eimeria tenella (Coccidian parasite) PE=4 SV=1	hypothetical protein, conserved [Eimeria tenella]	PREDICTED: Aplysia californica homeobox protein engrailed-like (LOC101849299), mRNA
EVM0000544	54.4159	49.1744	51.7526	55.003	58.884	52.0031	57.8282	60.5927	54.5368	41.2215	51.9893	49.7807	31.6501	28.7605	44.5157	26.1089	57.5562	Phosphatidylinositol-specific phospholipase C, Y domain	1-phosphatidylinositol 4,5-bisphosphate phosphodiesterase GN=plc OS=Dictyostelium discoideum (Slime mold) PE=2 SV=1	Phosphoinositide phospholipase C {ECO:0000256|RuleBase:RU361133} (Fragment) OS=Toxoplasma gondii VAND PE=4 SV=1	phosphoinositide phospholipase PIPLC, partial [Toxoplasma gondii VAND]	Neospora caninum Liverpool Phospholipid phospholipase C beta isoform,related (NCLIV_064970) mRNA, complete cds
EVM0000545	32.4099	35.3163	26.5485	41.3743	25.323	36.5446	53.3999	51.5256	52.1466	25.8301	35.2682	29.7418	14.5916	17.5717	19.0896	20.7851	19.7493	#N/A	#N/A	#N/A	#N/A	#N/A
EVM0000546	0	0	0.22167	0	0.0517347	0.258334	0	0	0	0.0506169	0.120946	0	0.0667188	0.191009	0.0678889	0.425771	0.22643	--	--	Uncharacterized protein {ECO:0000313|EMBL:CDJ38176.1} (Fragment) OS=Eimeria tenella (Coccidian parasite) PE=4 SV=1	hypothetical protein ETH_00015595, partial [Eimeria tenella]	Eimeria tenella chromosome 1, ordered contigs
EVM0000547	0	0	0	0.56075	0.284787	0.237012	0	0	1.17917	0	0	0	0	0	0	1.75783	0	--	--	--	--	Anopheles gambiae str. PEST AGAP002041-PB (AgaP_AGAP002041) mRNA, complete cds
EVM0000548	0	0	0	0.0678327	0	0.172024	0	0	0	0	0	0	0	0	0	0	0.0753896	--	--	Uncharacterized protein {ECO:0000313|EMBL:CDJ41953.1} OS=Eimeria tenella (Coccidian parasite) PE=4 SV=1	hypothetical protein, conserved [Eimeria tenella]	Salpingoeca sp. ATCC 50818 hypothetical protein (PTSG_12891) mRNA, complete cds
EVM0000549	0.169374	0.135413	0.0407178	0	0.0475148	0.158175	0.091888	0.269939	0	0	0.16662	0.0980519	1.22553	1.05257	2.1823	0.733203	1.5597	Ribosomal protein S15	30S ribosomal protein S15, organellar chromatophore GN=rps15 OS=Paulinella chromatophora PE=3 SV=1	Ribosomal protein S15, putative {ECO:0000313|EMBL:CDJ37698.1} OS=Eimeria tenella (Coccidian parasite) PE=3 SV=1	ribosomal protein S15, putative [Eimeria tenella]	Toxoplasma gondii ME49 ribosomal protein S15, putative, mRNA
EVM0000550	0.198333	0.0628548	0.0721639	0.148046	0.0842103	0.110131	0.162853	0.165166	0.180565	0.211862	0.288269	0.167571	0.690388	1.03637	0.891933	0.575471	0.776623	Bacterial Ig-like domain	--	Sushi domain-containing protein / SCR repeat-containing protein, putative {ECO:0000313|EMBL:CDJ40550.1} OS=Eimeria tenella (Coccidian parasite) PE=4 SV=1	sushi domain-containing protein / SCR repeat-containing protein, putative [Eimeria tenella]	Hammondia hammondi sushi domain (scr repeat) domain-containing protein partial mRNA
EVM0000551	0.0532608	0.397427	0.204864	0.411877	0.478124	0.298436	0.115579	0.226358	0	0	0	0	2.85179	1.1033	2.74496	0.799278	1.83105	--	--	Uncharacterized protein {ECO:0000313|EMBL:CDJ45396.1} (Fragment) OS=Eimeria tenella (Coccidian parasite) PE=4 SV=1	hypothetical protein, conserved, partial [Eimeria tenella]	Drosophila mojavensis GI23713 (Dmoj\GI23713), mRNA
EVM0000552	1190.58	1184.74	1143.33	1226.08	1128.27	1239.97	1131	1087.41	1096.51	916.576	999.042	1020.97	843.543	934.107	774.92	727.396	727.066	chorismate binding enzyme	--	Para-aminobenzoate synthase, putative {ECO:0000313|EMBL:CDJ37683.1} OS=Eimeria tenella (Coccidian parasite) PE=4 SV=1	para-aminobenzoate synthase, putative [Eimeria tenella]	--
EVM0000553	204.03	228.821	262.382	366.276	292.606	221.228	208.784	186.557	176.415	162.257	126.304	125.308	432.478	180.845	392.88	379.146	448.633	Sodium:neurotransmitter symporter family	Sodium-dependent dopamine transporter GN=dat-1 OS=Caenorhabditis elegans PE=2 SV=3	Transporter {ECO:0000256|RuleBase:RU003732} OS=Eimeria tenella (Coccidian parasite) PE=3 SV=1	sodium-dependent transporter, putative [Eimeria tenella]	Hammondia hammondi Sodium:neurotransmitter symporter family protein partial mRNA
EVM0000554	1.08452	2.64247	2.08576	5.81941	4.34632	3.32781	2.85779	4.44457	1.97957	0.680386	1.82895	1.07629	4.25992	3.63732	5.01905	13.2348	9.1309	--	--	--	--	Fonticula alba hypothetical protein partial mRNA
EVM0000555	16.3666	19.1912	14.4065	19.889	15.9638	18.5765	22.1295	19.7972	21.4967	14.5131	14.6969	13.9935	24.96	20.6898	34.2962	32.2637	35.8622	pre-mRNA processing factor 3 (PRP3)	--	U4/U6 small nuclear ribonucleoprotein, putative {ECO:0000313|EMBL:CDJ38577.1} OS=Eimeria tenella (Coccidian parasite) PE=4 SV=1	U4/U6 small nuclear ribonucleoprotein, putative [Eimeria tenella]	PREDICTED: Strongylocentrotus purpuratus paired amphipathic helix protein Sin3b-like (LOC582488), mRNA
EVM0000556	25.0037	26.4376	25.0835	30.833	27.5266	25.1807	35.8554	32.9567	30.5347	16.2482	17.3732	14.3184	34.3257	20.6248	32.3405	35.1045	47.7925	--	--	Uncharacterized protein {ECO:0000313|EMBL:CDJ43803.1} (Fragment) OS=Eimeria tenella (Coccidian parasite) PE=4 SV=1	hypothetical protein ETH_00002620, partial [Eimeria tenella]	Spirometra erinaceieuropaei genome assembly S_erinaceieuropaei ,scaffold SPER_scaffold0068816
EVM0000557	0.0646407	0.0172266	0.0310795	0.0714115	0.108803	0.0301834	0.0876715	0.154531	0.018771	0.035484	0	0.0935527	0.23386	0.557931	0.118981	0.0559647	0.158734	--	--	Uncharacterized protein {ECO:0000313|EMBL:CDJ38992.1} OS=Eimeria tenella (Coccidian parasite) PE=4 SV=1	hypothetical protein, conserved [Eimeria tenella]	--
EVM0000558	4.7467	3.42401	5.45677	4.29762	7.20868	4.83281	5.46011	4.89168	5.63793	4.5844	4.21312	4.62805	21.9502	22.0807	19.76	22.3299	21.3842	D-isomer specific 2-hydroxyacid dehydrogenase, NAD binding domain	Probable 2-ketogluconate reductase GN=tkrA OS=Dictyostelium discoideum (Slime mold) PE=3 SV=1	Glyoxylate reductase/hydroxypyruvate reductase-like, related {ECO:0000313|EMBL:CDJ37217.1} OS=Eimeria tenella (Coccidian parasite) PE=4 SV=1	Glyoxylate reductase/hydroxypyruvate reductase-like, related [Eimeria tenella]	--
EVM0000559	0.0946368	0.100882	0.113754	0.209099	0.0265487	0	0.359394	0.301654	0.274815	0.0519501	0.0620656	0.109572	0.547809	0.392081	0.348385	0.682789	1.33626	Trypsin-like peptidase domain	Serine protease HTRA2, mitochondrial {ECO:0000250|UniProtKB:Q9VFJ3} (Precursor) OS=Drosophila ananassae (Fruit fly) PE=3 SV=1	Uncharacterized protein {ECO:0000313|EMBL:CDJ40146.1} OS=Eimeria tenella (Coccidian parasite) PE=4 SV=1	hypothetical protein ETH_00012215 [Eimeria tenella]	Eimeria tenella putative trypsin 2 mRNA, partial cds
EVM0000560	0.0786081	0.335181	0.377951	0.347367	0.264625	0.440464	0	0.0835209	0.365231	0	0	0.273041	2.27513	2.60539	3.24105	0.362973	0.675615	--	--	Uncharacterized protein {ECO:0000313|EMBL:CDJ57225.1} OS=Eimeria maxima (Coccidian parasite) PE=4 SV=1	hypothetical protein, conserved [Eimeria maxima]	Eimeria tenella chromosome 1, ordered contigs
EVM0000561	0.150554	0	0.144774	0.332648	0.168942	0.5624	0	0.799819	1.39902	0	0	0.174315	0.217873	1.2475	1.33016	1.21657	1.66368	--	--	--	--	Eimeria tenella chromosome 1, ordered contigs
EVM0000562	0	0	0	0.213329	0	0	0.209522	0	0	0	0	0.894309	2.23556	0.53335	1.99043	1.7833	0.948379	--	--	Uncharacterized protein {ECO:0000313|EMBL:CDJ60364.1} OS=Eimeria maxima (Coccidian parasite) PE=4 SV=1	hypothetical protein, conserved [Eimeria maxima]	--
EVM0000563	1.0184	0	0.163217	0.562536	2.09509	0.634044	0.552498	0.360683	0.39431	0.186348	0	0	7.36881	0.937608	6.24838	2.7431	3.33443	--	--	Leucine rich repeat containing protein / ankyrin repeat containing protein, putative {ECO:0000313|EMBL:CDJ39785.1} OS=Eimeria tenella (Coccidian parasite) PE=4 SV=1	leucine rich repeat containing protein / ankyrin repeat containing protein, putative [Eimeria tenella]	--
EVM0000564	5.58342	4.32862	6.10121	5.88788	1.70872	2.37012	5.50744	7.28064	6.19067	7.80176	7.98932	7.34611	9.18177	13.669	16.8171	6.44536	8.10186	--	--	Uncharacterized protein {ECO:0000313|EMBL:CDJ45064.1} OS=Eimeria tenella (Coccidian parasite) PE=4 SV=1	hypothetical protein, conserved [Eimeria tenella]	--
EVM0000565	0.169464	0.496776	0.448133	0.421231	0.09508	0	0.367747	0.0900273	0.246052	0.418616	0.388987	0.343364	0.551782	0.702088	0.56146	0.342343	0.468158	--	--	Uncharacterized protein {ECO:0000313|EMBL:CDJ40982.1} OS=Eimeria tenella (Coccidian parasite) PE=4 SV=1	hypothetical protein, conserved [Eimeria tenella]	--
EVM0000566	1052.18	1137.93	1331.84	1961.22	1660.38	1283.35	1819.35	1709.08	1578.91	745.926	652.13	509.553	2212.72	937.008	2288.68	2718.66	3043.34	--	--	Uncharacterized protein {ECO:0000313|EMBL:CDJ41405.1} OS=Eimeria tenella (Coccidian parasite) PE=4 SV=1	hypothetical protein ETH_00034820 [Eimeria tenella]	Eimeria tenella chromosome 1, ordered contigs
EVM0000567	0.8102	0.923226	0.920138	1.40432	1.72425	0.795767	0.970034	0.81631	0.730159	0.674798	1.06271	0.485205	3.77009	3.51099	5.12181	3.99104	4.81096	--	--	Uncharacterized protein {ECO:0000313|EMBL:CDJ40292.1} OS=Eimeria tenella (Coccidian parasite) PE=4 SV=1	hypothetical protein, conserved [Eimeria tenella]	--
EVM0000568	0	0	0	0	0	0	0	0	0	0	0	0	0	0	0.152486	0.418394	0.19072	--	--	Uncharacterized protein {ECO:0000313|EMBL:CDJ39677.1} (Fragment) OS=Eimeria tenella (Coccidian parasite) PE=4 SV=1	hypothetical protein ETH_00037790, partial [Eimeria tenella]	Drosophila simulans GD14453 (Dsim\GD14453), mRNA
EVM0000569	1561.85	1486.56	1366.47	1837.12	1611.39	1840.85	2862.95	2875.55	2971.96	1490.57	1708.94	1685.75	985.224	1065.63	1280.5	1147.05	1806.37	--	--	Uncharacterized protein {ECO:0000313|EMBL:CDJ41245.1} OS=Eimeria tenella (Coccidian parasite) PE=4 SV=1	hypothetical protein, conserved [Eimeria tenella]	--
EVM0000570	0	0	0	0.294394	1.19611	0.746586	0.289141	0.566272	19.8101	0	0	0	0	0	0	0	0	--	--	Putative uncharacterized protein {ECO:0000313|EMBL:AET50881.1} OS=Eimeria tenella (Coccidian parasite) PE=2 SV=1	hypothetical protein [Eimeria tenella]	Eimeria tenella clone Etm128H07 hypothetical protein mRNA, complete cds
EVM0000571	24.4948	21.1184	19.8271	21.4105	17.0959	23.4785	15.0704	19.3905	16.8836	16.2537	18.2181	19.8835	18.23	19.2555	15.2203	8.26533	13.0215	--	--	Uncharacterized protein {ECO:0000313|EMBL:CDJ41823.1} OS=Eimeria tenella (Coccidian parasite) PE=4 SV=1	hypothetical protein, conserved [Eimeria tenella]	Eimeria tenella clone Etm005C06 hypothetical protein mRNA, complete cds
EVM0000572	0	0	0	0	0	0	0	0	0	0	0	0	0	0	0	0	0	#N/A	#N/A	#N/A	#N/A	#N/A
EVM0000573	0.722661	0.866641	0.955511	0.997945	0.60819	0.67488	1.56822	1.15174	1.78375	0.495874	0	0	0.130724	0.12475	1.72921	0.834222	2.44007	--	--	--	--	Salpingoeca sp. ATCC 50818 hypothetical protein (PTSG_07981) mRNA, complete cds
EVM0000574	0	0.242791	0.219018	0.503237	0	0	0	0.241996	0	0	0	0.527413	0.659204	2.20178	0	0	0.5593	#N/A	#N/A	#N/A	#N/A	#N/A
EVM0000575	0	1.14719	0	0	0	0	0	0.65339	0.178577	0	0	0	0.444963	1.06157	0	0.177473	0	--	--	--	--	Drosophila virilis GJ16603 (Dvir\GJ16603), mRNA
EVM0000576	1.08033	1.25264	1.40336	1.8007	1.29734	0.8319	0.843156	1.28881	1.21083	1.12365	1.86451	0.548607	1.78281	1.28254	1.2559	1.29086	1.81514	--	Protein transport protein SEC31 GN=sec31 OS=Dictyostelium discoideum (Slime mold) PE=3 SV=1	Uncharacterized protein {ECO:0000313|EMBL:CDJ37712.1} OS=Eimeria tenella (Coccidian parasite) PE=4 SV=1	hypothetical protein, conserved [Eimeria tenella]	Hammondia hammondi WD domain, G-beta repeat-containing protein partial mRNA
EVM0000577	0.281728	0.512308	0.414336	0.256313	0.743847	0.294053	0.827144	0.827574	0.558238	0.582221	0.586902	0.211064	2.23035	3.20408	2.83073	3.32872	4.72066	Cyclin-dependent kinase regulatory subunit	Cyclin-dependent kinases regulatory subunit GN=cks-1 OS=Caenorhabditis elegans PE=1 SV=1	Cyclin-dependent kinase, putative {ECO:0000313|EMBL:CDJ42523.1} OS=Eimeria tenella (Coccidian parasite) PE=4 SV=1	cyclin-dependent kinase, putative [Eimeria tenella]	Hammondia hammondi cyclin-dependent kinase regulatory subunit protein partial mRNA
EVM0000578	25.9515	26.1183	27.1801	31.6381	28.9655	28.9056	25.1041	26.1121	24.5711	19.9115	22.8236	20.159	24.7643	22.0866	27.9933	26.6716	29.8085	--	--	Uncharacterized protein {ECO:0000313|EMBL:CDJ42900.1} OS=Eimeria tenella (Coccidian parasite) PE=4 SV=1	hypothetical protein, conserved [Eimeria tenella]	--
EVM0000579	13.0612	14.2886	20.4715	24.0868	26.0815	16.6797	19.1562	17.9935	16.6049	12.6837	12.6353	11.0343	23.912	11.1256	16.5574	29.4824	30.2637	--	--	Uncharacterized protein {ECO:0000313|EMBL:CDJ64784.1} OS=Eimeria necatrix PE=4 SV=1	hypothetical protein, conserved [Eimeria necatrix]	Hammondia hammondi AP2 domain transcription factor AP2XI-5 partial mRNA
EVM0000580	0.783769	0.167098	0.678311	0.173173	0.087949	0.951532	0.170083	0.333101	0.273118	1.20468	0.616822	0.544477	13.0435	12.9886	17.7733	6.96667	11.2592	--	--	Uncharacterized protein {ECO:0000313|EMBL:CDJ42399.1} OS=Eimeria tenella (Coccidian parasite) PE=4 SV=1	hypothetical protein, conserved [Eimeria tenella]	--
EVM0000581	0	0	0	0	0	0	0	0	0	0	0	0	0	0.271261	0	0	0	#N/A	#N/A	#N/A	#N/A	#N/A
EVM0000582	153.873	127.783	143.858	223.925	174.427	149.521	92.7962	95.6394	87.5436	53.3606	50.7718	41.7887	109.761	66.6995	176.387	68.837	130.377	--	--	Uncharacterized protein {ECO:0000313|EMBL:CDJ37586.1} OS=Eimeria tenella (Coccidian parasite) PE=4 SV=1	hypothetical protein, conserved [Eimeria tenella]	PREDICTED: Bactrocera dorsalis regulatory protein zeste (LOC105230386), mRNA
EVM0000583	0	0	0	0	0	0	0	0	0	0	0	0	0	0	0.0511601	0	0	#N/A	#N/A	#N/A	#N/A	#N/A
EVM0000584	0.122099	0	0.0293529	0.0674442	0	0.0570131	0.165602	0.064865	0.28365	0.167564	0.0400381	0.0353421	0.662602	1.01171	1.07876	0.422845	0.412268	GNS1/SUR4 family	Delta(9)-fatty-acid desaturase fat-7 GN=fat-7 OS=Caenorhabditis elegans PE=2 SV=1	Fatty acyl-CoA desaturase, putative {ECO:0000313|EMBL:CDJ43157.1} OS=Eimeria tenella (Coccidian parasite) PE=3 SV=1	fatty acyl-CoA desaturase, putative [Eimeria tenella]	Neospora caninum Liverpool putative fatty acyl-CoA desaturase (NCLIV_015790) mRNA, complete cds
EVM0000585	0.422242	0.540125	0.812062	1.15062	0.505397	0.289171	0.335973	0.598174	0.555852	0.432668	0.221535	0.0651838	2.72931	1.36061	2.90154	1.42978	3.24887	--	--	Uncharacterized protein {ECO:0000313|EMBL:CDJ41113.1} OS=Eimeria tenella (Coccidian parasite) PE=4 SV=1	hypothetical protein, conserved [Eimeria tenella]	--
EVM0000586	0	0	0.264176	0	0	0	0	0.291893	0	0	0	0	0	0	0	0	0	#N/A	#N/A	#N/A	#N/A	#N/A
EVM0000587	10.2392	13.1503	16.6437	27.1535	16.8755	13.7319	7.8303	8.44177	6.58711	8.31219	7.73535	4.86173	19.2342	10.4625	24.1745	15.1612	26.3949	ATG C terminal domain	--	Uncharacterized protein {ECO:0000313|EMBL:CDJ42490.1} OS=Eimeria tenella (Coccidian parasite) PE=4 SV=1	hypothetical protein, conserved [Eimeria tenella]	Haliotis discus hannai clone CHh533 microsatellite sequence
EVM0000588	64.8749	56.2104	47.0187	64.582	49.378	52.5503	51.9333	57.3324	61.4783	65.2875	87.9636	86.7261	120.884	130.569	158.878	94.698	127.254	PPR repeat family	Pentatricopeptide repeat-containing protein PFL1605w GN=PFL1605w OS=Plasmodium falciparum (isolate 3D7) PE=3 SV=1	PPR repeat-containing protein, putative {ECO:0000313|EMBL:CDJ59875.1} OS=Eimeria maxima (Coccidian parasite) PE=4 SV=1	PPR repeat-containing protein, putative [Eimeria maxima]	Toxoplasma gondii ME49 PPR repeat-containing protein, mRNA
EVM0000589	1.38861	1.37451	2.00295	0.219152	0.556501	1.38943	0.860965	0.94847	0.460844	1.41564	0.130099	0.68904	3.01426	3.28745	2.04475	2.06097	1.4614	--	--	--	--	Drosophila grimshawi GH24141 (Dgri\GH24141), mRNA
EVM0000590	0	0	0	0.0362405	0	0.0612709	0	0	0.0381042	0.0360155	0	0.0379815	0.142417	0.135909	1.01441	0.0757372	0.120834	--	--	Uncharacterized protein {ECO:0000313|EMBL:CDJ40737.1} OS=Eimeria tenella (Coccidian parasite) PE=4 SV=1	hypothetical protein, conserved [Eimeria tenella]	Drosophila mojavensis GI13093 (Dmoj\GI13093), mRNA
EVM0000591	1.00831	1.38194	1.38514	0.159132	0.161636	0.26904	0	0.153046	0.501946	0.948862	0.944683	0.166777	3.12677	2.18818	2.75739	1.66281	1.41488	EF-hand domain pair	Caltractin GN=CTN OS=Naegleria gruberi (Amoeba) PE=2 SV=1	Uncharacterized protein {ECO:0000313|EMBL:CDJ34720.1} OS=Eimeria mitis PE=4 SV=1	hypothetical protein, conserved [Eimeria mitis]	PREDICTED: Harpegnathos saltator caltractin (LOC105182209), transcript variant X2, mRNA
EVM0000592	0	0	0	0.15694	0.119558	0	0.038535	0	0.0412528	0.0389915	0	0	0.0513951	0	0.209186	0.204988	0.261636	--	--	Uncharacterized protein {ECO:0000313|EMBL:CDJ64014.1} OS=Eimeria necatrix PE=4 SV=1	hypothetical protein, conserved [Eimeria necatrix]	Drosophila yakuba GE17455 (Dyak\GE17455), mRNA
EVM0000593	0.743851	0.95987	0.790587	0.56226	0.790766	0.767792	0.254874	0.0415968	0.3638	0.687716	0.564867	0.362629	1.0198	0.540663	0.461193	0.497132	0.721037	--	--	Uncharacterized protein {ECO:0000313|EMBL:CDJ39024.1} OS=Eimeria tenella (Coccidian parasite) PE=4 SV=1	hypothetical protein, conserved [Eimeria tenella]	Anopheles gambiae str. PEST AGAP000567-PB (AgaP_AGAP000567) mRNA, complete cds
EVM0000594	0.807519	0	0	0	0	0.377064	0.876184	0.643491	0.46899	0.443282	0	0	0.292147	0	0.594543	0	0	--	--	Uncharacterized protein {ECO:0000313|EMBL:CDI87217.1} OS=Eimeria praecox PE=4 SV=1	hypothetical protein, conserved [Eimeria praecox]	Drosophila mojavensis GI11060 (Dmoj\GI11060), mRNA
EVM0000595	18.9717	16.4828	18.7706	19.8686	19.5659	19.4584	24.7495	21.2061	22.4189	22.6347	25.0283	20.3152	31.8982	29.3803	43.4383	33.6736	49.2806	--	--	Uncharacterized protein {ECO:0000313|EMBL:CDJ68528.1} OS=Eimeria necatrix PE=4 SV=1	hypothetical protein, conserved [Eimeria necatrix]	--
EVM0000596	2.59598	2.76728	1.92897	2.08574	3.60818	3.36102	0.992254	1.15971	1.13077	2.13757	3.52112	2.2201	13.4047	11.7329	13.4661	5.72104	6.01258	Protein kinase domain	Serine/threonine-protein kinase dst2 {ECO:0000250|UniProtKB:O61125} OS=Dictyostelium discoideum (Slime mold) PE=3 SV=1	Rhoptry kinase family protein ROP25, putative {ECO:0000313|EMBL:CDJ37299.1} OS=Eimeria tenella (Coccidian parasite) PE=3 SV=1	Rhoptry kinase family protein ROP25, putative [Eimeria tenella]	--
EVM0000597	0.287496	0.284577	0.493676	0.612533	0.13826	0.383553	0.401069	0.850935	0.977976	1.12728	1.31984	1.30769	1.78305	2.01352	1.72361	1.73051	2.44574	ABC transporter	ABC transporter B family member 5 GN=abcB5 OS=Dictyostelium discoideum (Slime mold) PE=3 SV=1	ABC transporter, putative {ECO:0000313|EMBL:CDJ40621.1} OS=Eimeria tenella (Coccidian parasite) PE=3 SV=1	ABC transporter, putative [Eimeria tenella]	Neospora caninum Liverpool Abc transporter, related (NCLIV_037350) mRNA, complete cds
EVM0000598	673.548	704.42	757.217	603.344	708.345	620.432	657.655	659.957	625.712	823.561	853.741	800.572	825.429	865.183	802.188	797.041	753.218	--	--	Uncharacterized protein {ECO:0000313|EMBL:CDJ45018.1} OS=Eimeria tenella (Coccidian parasite) PE=4 SV=1	hypothetical protein, conserved [Eimeria tenella]	--
EVM0000599	25.6973	28.0388	21.1182	24.429	24.4452	26.0492	31.3335	32.6675	34.8628	27.6307	33.0439	31.3018	36.6395	44.1683	39.3637	33.6565	40.3229	Insulinase (Peptidase family M16)	Sporozoite developmental protein OS=Eimeria bovis PE=2 SV=1	Insulysin, putative {ECO:0000313|EMBL:CDJ42255.1} OS=Eimeria tenella (Coccidian parasite) PE=3 SV=1	insulysin, putative [Eimeria tenella]	Eimeria bovis developmental mRNA
EVM0000600	413.902	370.328	365.569	360.835	347.859	367.814	363.946	378.467	402.961	340.343	361.077	352.411	321.952	387.256	335.158	376.199	307.379	#N/A	#N/A	#N/A	#N/A	#N/A
EVM0000601	0.286539	0.488715	0.330646	0.633105	0.450148	0.267594	1.18144	0.791563	0.332832	0.629174	1.05236	0	1.16105	0.474853	0.421933	0.992321	1.47764	NAD synthase	Glutamine-dependent NAD(+) synthetase GN=nadsyn1 OS=Dictyostelium discoideum (Slime mold) PE=3 SV=1	Glutamine-dependent NAD(+) synthetase protein, putative {ECO:0000313|EMBL:CDJ39875.1} (Fragment) OS=Eimeria tenella (Coccidian parasite) PE=4 SV=1	glutamine-dependent NAD(+) synthetase protein, putative, partial [Eimeria tenella]	Syphacia muris genome assembly S_muris_Valencia ,scaffold SMUV_scaffold0000708
EVM0000602	79.2945	83.8341	88.5419	99.5673	86.3044	80.7284	56.1826	46.7289	50.5823	38.5331	33.8166	22.325	44.2069	27.526	48.8105	40.2656	54.7978	--	--	Putative uncharacterized protein {ECO:0000313|EMBL:CAK51407.1} OS=Eimeria tenella (Coccidian parasite) PE=4 SV=1	hypothetical protein, conserved [Eimeria tenella strain Houghton]	Eimeria tenella hypothetical protein, conserved (e1016c07.tmp1) partial mRNA
EVM0000603	0	0.139934	0	0	0	0	0.997037	0.139476	0.457438	0	0	0.151989	0.189968	0	0.386599	0.45461	0.483533	--	--	Uncharacterized protein {ECO:0000313|EMBL:CDI82582.1} (Fragment) OS=Eimeria acervulina (Coccidian parasite) PE=4 SV=1	hypothetical protein, conserved, partial [Eimeria acervulina]	--
EVM0000604	2.13018	2.1817	0.6828	1.10744	1.31234	0.351059	1.63152	0.843194	0.921808	0	0.547857	0.04836	0.0604443	0.115364	0.246018	0.771459	0.923109	--	--	Uncharacterized protein {ECO:0000313|EMBL:CDJ64098.1} OS=Eimeria necatrix PE=4 SV=1	hypothetical protein, conserved [Eimeria necatrix]	Eimeria tenella chromosome 1, ordered contigs
EVM0000605	0.0693962	0	0.133464	0	0.0778715	0	0	0.294933	0.967292	0.076189	0.182048	0.0803481	0.200851	0.862527	1.22624	0.480655	0.511235	Protein kinase domain	Probable myosin light chain kinase DDB_G0292624 GN=DDB_G0292624 OS=Dictyostelium discoideum (Slime mold) PE=3 SV=1	Protein kinase, PfPK7 homolog, putative {ECO:0000313|EMBL:CDJ40569.1} OS=Eimeria tenella (Coccidian parasite) PE=4 SV=1	protein kinase, PfPK7 homolog, putative [Eimeria tenella]	Eimeria tenella clone Etm031F07 hypothetical protein mRNA, complete cds
EVM0000606	1.52068	1.35086	1.58416	1.11998	1.05634	0.929852	1.86606	1.07715	1.30374	1.25215	1.73342	0.880336	1.41469	2.37507	1.97265	1.54646	2.24499	--	--	Uncharacterized protein {ECO:0000313|EMBL:CDJ39010.1} OS=Eimeria tenella (Coccidian parasite) PE=4 SV=1	hypothetical protein ETH_00029370 [Eimeria tenella]	--
EVM0000607	7.73047	7.33613	8.79351	16.4555	12.2714	9.33233	7.36491	7.91311	7.22731	5.48561	3.58601	5.45761	37.3811	14.9722	42.4789	31.3424	46.3006	--	--	Uncharacterized protein {ECO:0000313|EMBL:CDJ42058.1} OS=Eimeria tenella (Coccidian parasite) PE=4 SV=1	hypothetical protein, conserved [Eimeria tenella]	PREDICTED: Acyrthosiphon pisum protein elav-like (LOC103308138), mRNA
EVM0000608	0.0764652	0.0407555	0.0735296	0.0844745	0.343216	0.285638	0.290385	0.121866	0.577322	0.08395	0	0	0.442622	0.527993	0.450385	0.264809	0.328599	--	--	Uncharacterized protein {ECO:0000313|EMBL:CDJ43330.1} OS=Eimeria tenella (Coccidian parasite) PE=4 SV=1	hypothetical protein, conserved [Eimeria tenella]	--
EVM0000609	3.32089	2.41758	3.1934	2.95289	3.63558	3.7821	4.92154	4.21692	5.92723	4.71307	3.93091	5.34547	25.0838	22.8189	15.028	12.3422	13.4258	Protein of unknown function (DUF3273)	--	Multi-pass transmembrane protein, related {ECO:0000313|EMBL:CDJ40719.1} OS=Eimeria tenella (Coccidian parasite) PE=4 SV=1	Multi-pass transmembrane protein, related [Eimeria tenella]	Eimeria tenella clone Etm026D01 hypothetical protein mRNA, complete cds
EVM0000610	0	0	0	0	0	0	0	0	0	0	0	0	0	0	0	0	0	#N/A	#N/A	#N/A	#N/A	#N/A
EVM0000611	22.8159	21.9537	22.0254	25.402	23.3691	25.5057	37.0375	40.6485	36.0583	22.3375	28.9011	28.7414	27.8233	30.8707	30.012	36.4097	37.0462	--	--	Uncharacterized protein {ECO:0000313|EMBL:CDJ41829.1} OS=Eimeria tenella (Coccidian parasite) PE=4 SV=1	hypothetical protein, conserved [Eimeria tenella]	--
EVM0000612	3.93068	2.68889	3.0506	3.35082	2.74368	2.80367	1.3097	1.49625	1.47397	1.88588	1.72534	1.93507	10.2119	8.01418	13.0344	3.53709	7.92326	SPRY domain	--	Uncharacterized protein {ECO:0000313|EMBL:CDJ37701.1} OS=Eimeria tenella (Coccidian parasite) PE=4 SV=1	hypothetical protein, conserved [Eimeria tenella]	Salpingoeca sp. ATCC 50818 hypothetical protein (PTSG_04671) mRNA, complete cds
EVM0000613	11.3365	9.88737	14.5822	18.5419	16.1904	12.7868	15.9746	20.0229	16.0752	16.1639	16.6076	8.18219	20.8797	14.0292	18.4275	15.8059	16.2692	tRNA (Uracil-5-)-methyltransferase	--	23S rRNA (Uracil-5-)-methyltransferase rumA, related {ECO:0000313|EMBL:CDJ44609.1} OS=Eimeria tenella (Coccidian parasite) PE=4 SV=1	23S rRNA (Uracil-5-)-methyltransferase rumA, related [Eimeria tenella]	Neospora caninum Liverpool hypothetical protein (NCLIV_066290) mRNA, complete cds
EVM0000614	0.510012	0.543667	0.61304	0.704291	0.28615	1.42887	0	0	1.48102	1.39984	0.16724	0	4.79737	4.57813	3.75501	1.47186	3.13101	#N/A	#N/A	#N/A	#N/A	#N/A
EVM0000615	26.8617	28.2597	25.1946	28.6937	26.8498	29.08	40.7816	40.725	36.9616	24.591	27.4549	28.7803	37.1979	43.4309	39.4934	26.5003	35.366	--	--	Uncharacterized protein {ECO:0000313|EMBL:CDJ42708.1} OS=Eimeria tenella (Coccidian parasite) PE=4 SV=1	hypothetical protein ETH_00032140 [Eimeria tenella]	Gongylonema pulchrum genome assembly G_pulchrum_Hokkaido ,scaffold GPUH_contig0001081
EVM0000616	8.96691	7.26993	7.34747	8.72019	5.66875	9.61245	6.78316	8.18544	9.09529	14.8363	14.2464	10.382	9.32102	10.116	11.3442	9.11195	11.63	--	--	Uncharacterized protein {ECO:0000313|EMBL:CDJ41837.1} OS=Eimeria tenella (Coccidian parasite) PE=4 SV=1	hypothetical protein ETH_00028500 [Eimeria tenella]	--
EVM0000617	0	0	0.0978056	0.224728	0.114132	0	0.110359	0	0.708855	0.111666	0.533638	0.235524	0.588755	1.1237	0.599081	0.939296	1.12394	Galactose oxidase, central domain	RING finger protein B GN=rngB OS=Dictyostelium discoideum (Slime mold) PE=2 SV=2	Uncharacterized protein {ECO:0000313|EMBL:CDJ68072.1} OS=Eimeria necatrix PE=4 SV=1	hypothetical protein ENH_00047360 [Eimeria necatrix]	--
EVM0000618	2.30951	6.24945	4.95418	3.23833	3.28929	3.89884	5.59005	6.41775	3.30169	1.65787	1.98068	1.23415	3.21362	4.78415	5.62437	2.66603	7.41632	--	--	Uncharacterized protein {ECO:0000313|EMBL:CDJ42607.1} OS=Eimeria tenella (Coccidian parasite) PE=4 SV=1	hypothetical protein, conserved [Eimeria tenella]	--
EVM0000619	0.489598	1.04381	0.739831	0.849956	1.56969	0.979772	2.20081	1.78353	3.65591	2.22688	2.0183	0.566865	3.64379	1.44886	3.29573	6.53994	8.07242	SRR1	--	Uncharacterized protein {ECO:0000313|EMBL:CDJ37201.1} OS=Eimeria tenella (Coccidian parasite) PE=4 SV=1	hypothetical protein, conserved [Eimeria tenella]	Zaprionus tuberculatus hunchback (hb) gene, exon 3 and partial cds
EVM0000620	65.9438	77.2718	85.4788	79.5321	75.8567	66.5351	39.3711	41.1941	33.5836	16.8263	25.3185	12.0857	80.4438	45.0766	88.686	56.5191	72.6262	--	--	Uncharacterized protein {ECO:0000313|EMBL:CDJ65391.1} OS=Eimeria necatrix PE=4 SV=1	hypothetical protein ENH_00004770 [Eimeria necatrix]	PREDICTED: Strongylocentrotus purpuratus uncharacterized LOC592718, transcript variant 1 (LOC592718), mRNA
EVM0000621	0.210565	0.14964	0.337468	1.1631	0.0787603	0.52438	0.152313	0	0.733749	0.308234	0.184126	0.325061	2.23458	0.678511	1.34359	0.729212	4.82599	--	--	Uncharacterized protein {ECO:0000313|EMBL:CDJ42240.1} OS=Eimeria tenella (Coccidian parasite) PE=4 SV=1	hypothetical protein, conserved [Eimeria tenella]	--
EVM0000622	0.273034	0.11642	0.0525104	0	0.061276	0.0509963	0.0592502	0.174059	0.317145	0.119904	0	0.442573	0.553164	0.150824	0.643276	0.630368	2.74894	--	--	Major facilitator superfamily domain-containing protein, putative {ECO:0000313|EMBL:CDJ65786.1} (Fragment) OS=Eimeria necatrix PE=4 SV=1	major facilitator superfamily domain-containing protein, putative, partial [Eimeria necatrix]	Eimeria tenella chromosome 1, ordered contigs
EVM0000623	205.939	199.258	166.749	178.447	147.353	177.744	128.417	129.769	135.277	200.652	209.521	211.051	155.47	185.526	161.057	150.627	137.079	--	--	Uncharacterized protein {ECO:0000313|EMBL:CDJ40143.1} OS=Eimeria tenella (Coccidian parasite) PE=4 SV=1	hypothetical protein, conserved [Eimeria tenella]	--
EVM0000624	59.2583	63.6076	67.5944	72.8161	73.0379	65.9531	71.2487	69.8215	63.6858	38.7315	37.0487	32.8178	87.2087	76.6046	98.4876	83.255	108.41	--	--	Uncharacterized protein {ECO:0000313|EMBL:CDJ41065.1} OS=Eimeria tenella (Coccidian parasite) PE=4 SV=1	hypothetical protein, conserved [Eimeria tenella]	Haliotis discus hannai clone CHh475 microsatellite sequence
EVM0000625	150.451	120.136	117.982	117.758	110.578	143.614	42.1664	49.5488	36.4347	47.8467	70.6347	58.8148	68.2894	78.5857	105.457	27.5576	50.4419	--	--	Uncharacterized protein {ECO:0000313|EMBL:CDJ45010.1} OS=Eimeria tenella (Coccidian parasite) PE=4 SV=1	hypothetical protein ETH_00028145 [Eimeria tenella]	--
EVM0000626	1.03519	0.992221	0.928525	1.55686	1.34708	1.17797	1.93495	2.05189	2.13204	0.850001	1.46051	1.1482	0.893799	1.03315	0.960713	1.53642	1.81575	--	--	Uncharacterized protein {ECO:0000313|EMBL:CDJ43478.1} OS=Eimeria tenella (Coccidian parasite) PE=4 SV=1	hypothetical protein, conserved [Eimeria tenella]	Hammondia hammondi hypothetical protein partial mRNA
EVM0000627	20.5935	20.1112	21.701	31.3894	33.6724	30.6115	56.4483	51.8276	51.6109	54.0955	53.0523	58.1253	75.1768	86.6032	70.8497	111.874	99.6021	Ring finger domain	Protein goliath (Precursor) GN=gol OS=Drosophila melanogaster (Fruit fly) PE=2 SV=3	Uncharacterized protein {ECO:0000313|EMBL:CDJ43587.1} OS=Eimeria tenella (Coccidian parasite) PE=4 SV=1	hypothetical protein, conserved [Eimeria tenella]	Drosophila yakuba GE10489 (Dyak\GE10489), mRNA
EVM0000628	0	0	0	0	0	0	0	0	0	0	0	0	0.824005	0	0.838457	0	0	--	--	Uncharacterized protein {ECO:0000313|EMBL:CDI76782.1} OS=Eimeria acervulina (Coccidian parasite) PE=4 SV=1	hypothetical protein EAH_00058470 [Eimeria acervulina]	Eimeria tenella clone Etm118G09 hypothetical protein mRNA, complete cds
EVM0000629	1.395	1.94461	2.78608	2.4895	3.73282	3.1066	5.12303	4.21853	5.11042	7.53995	4.50404	4.47275	3.10578	2.22289	4.89839	7.43242	11.5944	--	--	Uncharacterized protein {ECO:0000313|EMBL:CDJ41844.1} OS=Eimeria tenella (Coccidian parasite) PE=4 SV=1	hypothetical protein ETH_00004345 [Eimeria tenella]	Drosophila willistoni GK12819 (Dwil\GK12819), mRNA
EVM0000630	0	0	0	0	0	0.371436	0	0	0	0	0.52169	0	8.05803	3.29562	5.27102	4.59133	3.90675	#N/A	#N/A	#N/A	#N/A	#N/A
EVM0000631	120.883	118.831	101.473	122.252	97.6402	130.463	118.25	128.816	130.252	99.3831	104.793	111.58	105.976	126.276	120.34	90.2898	146.986	2-enoyl-CoA Hydratase C-terminal region	3-hydroxyisobutyryl-CoA hydrolase, mitochondrial (Precursor) GN=hibch OS=Dictyostelium discoideum (Slime mold) PE=3 SV=1	3-hydroxyisobutyryl-CoA hydrolase, mitochondrial, related {ECO:0000313|EMBL:CDJ41481.1} OS=Eimeria tenella (Coccidian parasite) PE=4 SV=1	3-hydroxyisobutyryl-CoA hydrolase, mitochondrial, related [Eimeria tenella]	Eimeria tenella clone Etm087C03 hypothetical protein mRNA, complete cds
EVM0000632	0	0	0	0.67937	0	0	0	0	0.238103	0	0	0	0	0	0.603689	0.473261	1.00674	--	--	Uncharacterized protein {ECO:0000313|EMBL:CDJ40799.1} (Fragment) OS=Eimeria tenella (Coccidian parasite) PE=4 SV=1	hypothetical protein ETH_00041785, partial [Eimeria tenella]	Haliotis discus hannai clone CHh533 microsatellite sequence
EVM0000633	3.74949	4.21103	3.02608	5.02984	3.60635	2.8763	1.38032	2.06305	1.71099	1.6172	5.00587	3.10087	6.00737	5.73284	8.38036	5.71956	7.80983	Flagellar C1a complex subunit C1a-32	--	Uncharacterized protein {ECO:0000313|EMBL:CDJ40297.1} OS=Eimeria tenella (Coccidian parasite) PE=4 SV=1	hypothetical protein, conserved [Eimeria tenella]	PREDICTED: Harpegnathos saltator nascent polypeptide-associated complex subunit alpha, muscle-specific form-like (LOC105184726), mRNA
EVM0000634	305.101	288.401	278.568	275.409	254.061	280.259	217.644	216.405	229.406	310.459	361.224	338.647	338.841	374.155	386.905	221.211	283.19	Protein kinase domain	3-phosphoinositide-dependent protein kinase B GN=pdkB OS=Dictyostelium discoideum (Slime mold) PE=3 SV=1	AGC kinase, putative {ECO:0000313|EMBL:CDJ40629.1} OS=Eimeria tenella (Coccidian parasite) PE=4 SV=1	AGC kinase, putative [Eimeria tenella]	--
EVM0000635	6.091	12.1742	3.66072	10.0935	4.27181	6.39931	7.15968	5.93237	6.48546	21.7335	25.2995	28.2091	41.1343	42.4089	35.5027	22.2658	46.1183	--	--	Uncharacterized protein {ECO:0000313|EMBL:CDJ37842.1} OS=Eimeria tenella (Coccidian parasite) PE=4 SV=1	hypothetical protein ETH_00025515 [Eimeria tenella]	--
EVM0000636	459.236	507.847	617.849	683.321	660.184	507.126	708.716	682.043	643.485	419.832	422.158	342.304	499.397	228.371	455.836	983.699	1019.2	#N/A	#N/A	#N/A	#N/A	#N/A
EVM0000637	0.124492	0.132707	0.119712	0.275063	0.162978	0.271275	0.0675387	0.0220454	2.77158	0.227796	0.217721	0.336323	0.240208	0.573078	0.274974	0.311372	0.815217	--	--	Uncharacterized protein {ECO:0000313|EMBL:CDJ38473.1} OS=Eimeria tenella (Coccidian parasite) PE=4 SV=1	hypothetical protein, conserved [Eimeria tenella]	Sepioteuthis lessoniana clone Sle12 microsatellite sequence
EVM0000638	5.62989	7.20167	9.02291	5.80495	13.4773	8.58749	7.94119	6.18113	4.79559	6.59303	1.23075	1.95551	12.2208	3.88744	8.84277	12.1315	16.3595	--	--	Uncharacterized protein {ECO:0000313|EMBL:CDJ45313.1} OS=Eimeria tenella (Coccidian parasite) PE=4 SV=1	hypothetical protein, conserved [Eimeria tenella]	Eimeria tenella clone Etm106H12 hypothetical protein mRNA, complete cds
EVM0000639	19.5896	20.4595	23.1846	14.194	25.4529	19.1831	18.0713	17.0219	15.4767	25.3383	24.9666	19.2835	29.3817	32.201	33.5173	21.8813	26.8764	ADP-ribosylation factor family	ADP-ribosylation factor-like protein 1 GN=arl-1 OS=Caenorhabditis elegans PE=3 SV=2	ADP-ribosylation factor, putative {ECO:0000313|EMBL:CDR14177.1} OS=Plasmodium chabaudi chabaudi PE=4 SV=1	ADP-ribosylation factor, putative [Plasmodium chabaudi chabaudi]	Plasmodium inui San Antonio 1 small monomeric GTPase partial mRNA
EVM0000640	13.5817	14.1284	16.573	18.8847	19.9176	16.1389	16.7691	17.8142	16.8639	10.4892	9.76726	10.1942	23.992	13.5821	23.9301	25.5178	43.9896	--	--	--	--	Eimeria tenella chromosome 1, ordered contigs
EVM0000641	4.32939	3.30217	2.3687	4.0407	2.76411	2.82323	3.64463	3.60859	3.1647	4.30244	5.09123	6.82756	48.9875	60.3044	64.0807	54.6735	61.4514	Subtilase family	--	Subtilase family serine protease, putative {ECO:0000313|EMBL:CDJ49966.1} OS=Eimeria brunetti PE=4 SV=1	subtilase family serine protease, putative [Eimeria brunetti]	Eimeria tenella putative subtilisin 5 mRNA, partial cds
EVM0000642	0	0.185664	0	0	0	0	0	0	2.2254	0	0	0	0	0	0	0	0	--	--	Uncharacterized protein {ECO:0000313|EMBL:CDJ65934.1} OS=Eimeria necatrix PE=4 SV=1	hypothetical protein, conserved [Eimeria necatrix]	--
EVM0000643	65.6597	75.488	74.8096	114.106	83.4007	71.6495	65.7268	61.2806	55.8907	74.5237	71.5188	48.5396	173.147	103.729	211.347	85.26	159.654	--	--	Uncharacterized protein {ECO:0000313|EMBL:CDJ38722.1} OS=Eimeria tenella (Coccidian parasite) PE=4 SV=1	hypothetical protein, conserved [Eimeria tenella]	Haliotis discus hannai clone CHh533 microsatellite sequence
EVM0000644	249.024	254.206	252.445	225.41	227.823	243.647	142.9	139.699	121.617	266.978	310.542	288.731	189.063	199.734	180.464	51.4222	65.7081	Major Facilitator Superfamily	Protein spinster GN=spin OS=Drosophila melanogaster (Fruit fly) PE=1 SV=1	Transmembrane domian-containing protein, putative {ECO:0000313|EMBL:CDJ37529.1} OS=Eimeria tenella (Coccidian parasite) PE=4 SV=1	transmembrane domian-containing protein, putative [Eimeria tenella]	Neospora caninum Liverpool Major facilitator superfamily MFS_1, related (NCLIV_059490) mRNA, complete cds
EVM0000645	0.177064	0.188748	0	0.19561	0.794755	0.248035	2.59362	0.37626	0.719845	1.55517	0.580619	1.02504	2.56236	1.95621	1.17328	1.02199	1.84792	--	--	--	--	Salpingoeca sp. ATCC 50818 hypothetical protein (PTSG_07951) mRNA, complete cds
EVM0000646	0.0624078	0	0	0.0344723	0.0350148	0	0	0.0331541	0.0724902	0	0.163716	0	0.36125	0.387834	0.321638	0.612357	0.919505	--	--	Uncharacterized protein {ECO:0000313|EMBL:CDJ39525.1} OS=Eimeria tenella (Coccidian parasite) PE=4 SV=1	hypothetical protein, conserved [Eimeria tenella]	--
EVM0000647	3.02629	5.9143	5.73937	4.64343	6.22579	2.82619	6.56723	5.44836	6.3469	5.16836	2.31552	3.60122	4.37945	1.74138	3.96112	6.69582	12.2826	Domain of unknown function (DUF4392)	--	Uncharacterized protein {ECO:0000313|EMBL:CDJ45138.1} OS=Eimeria tenella (Coccidian parasite) PE=4 SV=1	hypothetical protein, conserved [Eimeria tenella]	Eimeria tenella hypothetical protein (e1096f12.tmp0041) mRNA, complete cds
EVM0000648	0	0	0	0	0	0	0.267723	0	0	0.270894	0.647283	0	1.07121	0	0	0	0	--	--	Uncharacterized protein {ECO:0000313|EMBL:CDJ43003.1} OS=Eimeria tenella (Coccidian parasite) PE=4 SV=1	hypothetical protein, conserved [Eimeria tenella]	--
EVM0000649	0	0.405808	0.183036	0.630844	0	0.711035	0	0	0	0	0	0	0	0.262865	0	0	0	--	--	OSJNBa0079C19.6 protein, related {ECO:0000313|EMBL:CDJ62484.1} OS=Eimeria necatrix PE=4 SV=1	OSJNBa0079C19.6 protein, related [Eimeria necatrix]	Eimeria tenella chromosome 1, ordered contigs
EVM0000650	1.00349	0.950848	1.60827	4.31121	2.62743	1.9784	2.66155	5.21254	3.88536	3.18273	1.75498	0	8.55173	2.46367	13.1347	10.9404	14.9221	--	--	--	--	Anopheles gambiae str. PEST AGAP006758-PA (AgaP_AGAP006758) mRNA, complete cds
EVM0000651	48.6708	36.8697	50.0884	56.8577	55.196	48.9343	55.3937	53.143	50.3994	26.9449	25.5358	23.0204	29.2223	14.301	30.1923	47.4579	58.6146	--	--	Uncharacterized protein {ECO:0000313|EMBL:CDJ40170.1} OS=Eimeria tenella (Coccidian parasite) PE=4 SV=1	hypothetical protein, conserved [Eimeria tenella]	Eimeria maxima imp-1 gene for immune mapped protein 1, exons 1-4, strain Weybridge, clone EmaxBAC2k08
EVM0000653	0.0465605	0.0496329	0	0	0.0522469	0.21741	0.101039	0	0	0.0511181	0.122143	0.215634	0.269517	0.0643002	0	0.0537483	0.171504	Ras family	Ras-related protein Rab-5A GN=rab5A OS=Dictyostelium discoideum (Slime mold) PE=3 SV=1	Ras family domain-containing protein, putative {ECO:0000313|EMBL:CDJ44730.1} OS=Eimeria tenella (Coccidian parasite) PE=3 SV=1	Ras family domain-containing protein, putative [Eimeria tenella]	Hammondia hammondi Ras-related protein Rab-5C, putative partial mRNA
EVM0000654	1903.24	1714.49	1510.87	1540.14	1415.26	1447.33	1132.21	1151.17	1059.74	1346.96	1455.62	1069.73	2041.83	1880.73	2390.01	1186.36	1574.39	#N/A	#N/A	#N/A	#N/A	#N/A
EVM0000655	0.280507	0	0	0	0.314765	0	0	0.894113	0	0	0	0	0	1.16214	0.413051	0	1.03323	--	--	Uncharacterized protein {ECO:0000313|EMBL:CDJ41599.1} OS=Eimeria tenella (Coccidian parasite) PE=4 SV=1	hypothetical protein, conserved [Eimeria tenella]	--
EVM0000656	0.148965	0.793973	1.00272	1.26169	0.891508	1.66939	0.538772	1.00241	0.922832	1.63546	2.99599	1.83972	3.59287	3.08581	3.29029	3.3819	5.36511	N-terminal domain of galactosyltransferase	--	Uncharacterized protein {ECO:0000313|EMBL:CDJ42552.1} OS=Eimeria tenella (Coccidian parasite) PE=4 SV=1	hypothetical protein, conserved [Eimeria tenella]	Eimeria tenella clone Etm114D10 hypothetical protein mRNA, complete cds
EVM0000657	0	0	0.116478	0	0	0	0	0	0	0	0	0	0.701154	1.17095	0.356726	0.139827	0	#N/A	#N/A	#N/A	#N/A	#N/A
EVM0000658	0.176186	0.422577	0.508266	0.729902	1.5322	0.658148	0.860253	0.842388	1.89301	1.30567	1.09771	1.32594	0.828636	0.669111	2.14035	1.42369	2.92038	--	--	CDP-alcohol phosphatidyltransferase domain-containing protein, putative {ECO:0000313|EMBL:CDJ66587.1} (Fragment) OS=Eimeria necatrix PE=4 SV=1	CDP-alcohol phosphatidyltransferase domain-containing protein, putative, partial [Eimeria necatrix]	Neospora caninum Liverpool putative CDP-alcohol phosphatidyltransferase domain-containing protein (NCLIV_006960) mRNA, complete cds
EVM0000659	0.0777669	0	0.149563	0	0	0	0	0.330509	0.180661	0	0	0	2.47586	1.39615	2.17575	1.52613	4.1058	--	--	--	--	PREDICTED: Bombus impatiens hypothetical LOC100742837 (LOC100742837), miscRNA
EVM0000660	1.24115	0.466957	0.49144	1.69377	0.901176	0.749995	0.554517	0.0775715	0.424018	2.80543	3.35168	1.9442	10.7766	13.7122	10.5356	2.94978	4.84063	MORN repeat	--	Phosphatidylinositol-4-phosphate 5-kinase, putative {ECO:0000313|EMBL:CDJ42081.1} OS=Eimeria tenella (Coccidian parasite) PE=4 SV=1	phosphatidylinositol-4-phosphate 5-kinase, putative [Eimeria tenella]	Toxoplasma gondii ME49 phosphatidylinositol-4-phosphate 5-kinase, putative, mRNA
EVM0000661	3.94787	4.47141	2.84723	6.2695	4.7069	3.68685	0.803169	3.40812	3.43926	1.35447	1.29457	0.285682	4.6419	2.04451	4.35998	3.13316	2.42363	#N/A	#N/A	#N/A	#N/A	#N/A
EVM0000662	0	0	0	0	0	0	0	0	0	0	0	0	0.0744468	0.0710447	0.0757525	1.30649	0.631642	--	--	Uncharacterized protein {ECO:0000313|EMBL:CDJ40307.1} OS=Eimeria tenella (Coccidian parasite) PE=4 SV=1	hypothetical protein, conserved [Eimeria tenella]	--
EVM0000663	30.5467	22.295	29.4402	29.9461	29.8769	31.4183	35.6823	28.9471	28.2096	22.2823	22.1992	19.3566	35.5434	34.9642	41.7387	41.6954	55.9209	RNA recognition motif. (a.k.a. RRM, RBD, or RNP domain)	--	RNA binding protein, putative {ECO:0000313|EMBL:CDI80109.1} OS=Eimeria acervulina (Coccidian parasite) PE=4 SV=1	RNA binding protein, putative [Eimeria acervulina]	Eimeria tenella hypothetical protein (eimer2006e04.tmp1) mRNA, complete cds
EVM0000664	44.4136	48.5949	42.5473	43.6962	63.9428	47.2681	49.0994	48.2577	50.8102	78.3856	101.123	104.01	91.1941	66.4272	50.3454	142.008	139.931	Oxidoreductase FAD-binding domain	NADH-cytochrome b5 reductase 1 GN=cyb5r1 OS=Dictyostelium discoideum (Slime mold) PE=3 SV=1	NADH-cytochrome b5 reductase {ECO:0000256|RuleBase:RU361226} OS=Eimeria tenella (Coccidian parasite) PE=2 SV=1	hypothetical protein [Eimeria tenella]	Eimeria tenella clone Etm032H10 hypothetical protein mRNA, complete cds
EVM0000665	2.39833	1.42033	0	1.47197	0.89708	1.24431	1.15656	0.849407	2.7858	0.877698	3.14579	1.54268	23.9093	25.0248	27.4679	15.9962	22.249	#N/A	#N/A	#N/A	#N/A	#N/A
EVM0000666	29.2058	28.168	28.9608	23.9471	30.9969	29.7828	17.0675	19.7193	18.9954	12.4784	11.1339	11.9935	20.9589	23.6437	21.2559	11.515	14.4851	--	--	Uncharacterized protein {ECO:0000313|EMBL:CDJ39386.1} OS=Eimeria tenella (Coccidian parasite) PE=4 SV=1	hypothetical protein, conserved [Eimeria tenella]	Eimeria tenella rhomboid-like protease 4 (ROM4) mRNA, complete cds
EVM0000667	0	0.065756	0	0.340734	0	0.115214	0.535446	0.196622	0.931466	0.203171	0	0.142841	0.803405	0.170376	2.72499	5.48303	5.15022	--	--	Uncharacterized protein {ECO:0000313|EMBL:CDI77947.1} OS=Eimeria acervulina (Coccidian parasite) PE=4 SV=1	hypothetical protein, conserved [Eimeria acervulina]	Spirometra erinaceieuropaei genome assembly S_erinaceieuropaei ,scaffold SPER_contig0019974
EVM0000668	24.6162	28.9252	29.3467	33.344	28.8109	29.1639	21.118	21.8321	19.1721	19.7517	23.6485	16.4636	31.698	27.2352	32.1399	17.9652	20.9159	--	--	Uncharacterized protein {ECO:0000313|EMBL:CDJ42797.1} OS=Eimeria tenella (Coccidian parasite) PE=4 SV=1	hypothetical protein, conserved [Eimeria tenella]	Spirometra erinaceieuropaei genome assembly S_erinaceieuropaei ,scaffold SPER_contig0007328
EVM0000669	0	0.0246158	0.0222054	0	0	0	0	0	0	0	0	0	0.0668344	0	0.0340033	0.0799704	0	--	--	Uncharacterized protein {ECO:0000313|EMBL:CDJ63706.1} OS=Eimeria necatrix PE=4 SV=1	hypothetical protein, conserved [Eimeria necatrix]	Drosophila virilis GJ21428 (Dvir\GJ21428), mRNA
EVM0000670	34.106	34.9023	38.4813	40.8936	41.231	44.9311	71.397	74.456	71.2561	48.2784	46.6441	48.6498	39.748	41.0088	37.5658	24.0426	28.0848	Carbohydrate kinase	ATP-dependent (S)-NAD(P)H-hydrate dehydratase {ECO:0000255|HAMAP-Rule:MF_03157} GN=CG10424 OS=Drosophila melanogaster (Fruit fly) PE=2 SV=1	ATP-dependent (S)-NAD(P)H-hydrate dehydratase {ECO:0000256|HAMAP-Rule:MF_03157} OS=Eimeria tenella (Coccidian parasite) PE=3 SV=1	ATP-dependent (S)-NAD(P)H-hydrate dehydratase , related [Eimeria tenella]	--
EVM0000671	43.6372	31.5466	37.0213	59.1058	44.6618	50.924	74.7752	83.9945	93.8944	46.63	56.2487	55.2828	64.4376	89.1174	78.984	59.8632	76.6249	WD domain, G-beta repeat	Nucleoporin-17 GN=npp-17 OS=Caenorhabditis elegans PE=1 SV=1	Poly(A)+ RNA export protein, putative {ECO:0000313|EMBL:CDJ37985.1} OS=Eimeria tenella (Coccidian parasite) PE=4 SV=1	poly(A)+ RNA export protein, putative [Eimeria tenella]	--
EVM0000673	26.4081	24.5679	39.4765	52.5135	36.0987	36.3204	25.2673	22.4468	23.1453	24.5123	24.2469	15.0099	56.2818	24.8656	47.3706	34.6418	48.3417	--	--	--	--	Drosophila mojavensis GI15166 (Dmoj\GI15166), mRNA
EVM0000674	0.138552	0	0.444109	0.816343	0.207298	0.431303	0.651444	2.15909	0.91197	0.202819	0.181733	0.855561	2.00503	0.765361	0.816079	1.43947	1.24752	Ribosomal protein S15	--	Uncharacterized protein {ECO:0000313|EMBL:CDJ36986.1} OS=Eimeria tenella (Coccidian parasite) PE=3 SV=1	hypothetical protein, conserved [Eimeria tenella]	--
EVM0000675	27.3782	35.372	33.4881	47.7886	33.917	29.1475	24.0026	16.0573	19.8441	14.7886	15.0826	13.3136	64.9768	27.374	71.2767	42.0975	74.6264	--	--	--	--	Eimeria tenella clone Etm106H12 hypothetical protein mRNA, complete cds
EVM0000676	0	0	0	1.0421	0.264625	0	0.511754	0.250563	0.82177	0	0.309321	1.36521	0	0.325674	1.04176	0.816689	0.579099	#N/A	#N/A	#N/A	#N/A	#N/A
EVM0000677	0.295871	0.315395	0.483671	0.457607	0.498009	0.248678	0.32103	0.0943088	0.446773	0.0649665	0.155233	0.0342565	2.82589	2.45159	2.43978	1.77604	1.34412	--	--	Uncharacterized protein {ECO:0000313|EMBL:CDJ39022.1} OS=Eimeria tenella (Coccidian parasite) PE=4 SV=1	hypothetical protein, conserved [Eimeria tenella]	--
EVM0000678	2315.1	2426.96	2336.49	2453.58	2312.77	2462.57	2788.28	2813.43	2824.08	2997.53	3065.87	3348.24	2740.19	3222.06	2702.18	3026.05	2469.42	Phospholipase/Carboxylesterase	Acyl-protein thioesterase 1 homolog 1 GN=DDB_G0282005 OS=Dictyostelium discoideum (Slime mold) PE=2 SV=1	Uncharacterized protein {ECO:0000313|EMBL:CDJ67392.1} OS=Eimeria necatrix PE=4 SV=1	hypothetical protein ENH_00035480 [Eimeria necatrix]	--
EVM0000679	2.49236	3.30091	3.59501	5.54856	3.94088	4.83147	9.506	9.14808	7.32528	6.67498	6.88498	5.20301	8.25189	6.46671	10.3429	14.6908	21.3284	--	--	Uncharacterized protein {ECO:0000313|EMBL:CDJ42943.1} OS=Eimeria tenella (Coccidian parasite) PE=4 SV=1	hypothetical protein, conserved [Eimeria tenella]	Eimeria tenella clone Etm082E01 hypothetical protein mRNA, complete cds
EVM0000680	12461.2	10635.6	8385.57	9375.62	7856.09	10431.5	9593.85	8966.49	10520.7	12844.2	13082.2	12358.9	8866.74	10192.6	10493.7	9337.1	9355.53	--	--	GE18197, related {ECO:0000313|EMBL:CDJ42639.1} OS=Eimeria tenella (Coccidian parasite) PE=4 SV=1	GE18197, related [Eimeria tenella]	--
EVM0000681	3.32517	3.54459	3.71759	6.32899	5.88912	6.0984	3.17323	3.46914	2.76881	5.12412	4.12503	4.56891	12.6387	5.89224	10.7661	14.4522	13.2319	GNS1/SUR4 family	Putative fatty acid elongation protein 3 GN=elo-3 OS=Caenorhabditis elegans PE=1 SV=2	Elongation of fatty acids protein {ECO:0000256|RuleBase:RU361115} OS=Eimeria tenella (Coccidian parasite) PE=3 SV=1	GNS1/SUR4 family domain-containing protein, putative [Eimeria tenella]	Neospora caninum Liverpool putative GNS1/SUR4 family domain-containing protein (NCLIV_008210) mRNA, complete cds
EVM0000682	0.0280507	0.0299017	0	0	0.0314765	0	0	0.149019	0.0325825	0.246371	0	0.12991	0.0405931	0.116214	0.289135	0.064762	0.275529	--	--	Uncharacterized protein {ECO:0000313|EMBL:CDJ42386.1} OS=Eimeria tenella (Coccidian parasite) PE=4 SV=1	hypothetical protein ETH_00020670 [Eimeria tenella]	--
EVM0000683	43.0533	48.4867	49.1098	57.1484	47.1551	43.8059	28.8917	28.3136	25.4473	35.0038	35.6561	30.4003	44.3495	42.8066	62.7291	35.996	51.5458	WD domain, G-beta repeat	Cytoplasmic dynein 1 intermediate chain GN=sw OS=Drosophila melanogaster (Fruit fly) PE=1 SV=3	Dynein intermediate chain, putative {ECO:0000313|EMBL:CDJ37717.1} OS=Eimeria tenella (Coccidian parasite) PE=4 SV=1	dynein intermediate chain, putative [Eimeria tenella]	Neospora caninum Liverpool putative dynein intermediate chain (NCLIV_068370) mRNA, complete cds
EVM0000684	1.82982	2.15235	3.70117	2.37002	1.84089	2.82842	0.890015	1.27378	2.71178	0.762011	0.74486	0.657497	3.56111	3.48551	5.66763	1.67528	4.95822	--	Probable cation-transporting ATPase 1 OS=Plasmodium falciparum PE=3 SV=1	Cation-transporting ATPase, putative {ECO:0000313|EMBL:CDJ44115.1} OS=Eimeria tenella (Coccidian parasite) PE=3 SV=1	cation-transporting ATPase, putative [Eimeria tenella]	Salpingoeca sp. ATCC 50818 hypothetical protein (PTSG_09911) mRNA, complete cds
EVM0000686	0	0.208446	0	0	0	0	0.0353617	0.0346273	0	0.0357806	0	0	0.377302	0	0.23995	0.0752432	0	--	--	Uncharacterized protein {ECO:0000313|EMBL:CDJ70218.1} OS=Eimeria necatrix PE=4 SV=1	hypothetical protein, conserved [Eimeria necatrix]	Haliotis discus hannai clone CHh533 microsatellite sequence
EVM0000687	16.384	12.2008	19.2747	14.4416	15.8423	14.107	13.9947	11.9139	13.6995	8.99385	9.83061	11.1665	15.8906	14.3621	19.1636	15.2915	22.6133	Urm1 (Ubiquitin related modifier)	Ubiquitin-related modifier 1 homolog {ECO:0000255|HAMAP-Rule:MF_03048} GN=urm1 OS=Dictyostelium discoideum (Slime mold) PE=3 SV=1	Ubiquitin-related modifier 1 homolog {ECO:0000256|HAMAP-Rule:MF_03048} OS=Eimeria tenella (Coccidian parasite) PE=3 SV=1	hypothetical protein, conserved [Eimeria tenella]	--
EVM0000688	0.15315	1.06117	1.76725	1.43813	0.429636	1.43024	1.74481	0.488165	1.06736	0.252212	0.10044	0.08866	0.443258	0.846003	0.56379	0.530378	0.470102	Snf7	--	SNF7 protein, putative {ECO:0000313|EMBL:CDI78737.1} OS=Eimeria acervulina (Coccidian parasite) PE=4 SV=1	SNF7 protein, putative [Eimeria acervulina]	PREDICTED: Solenopsis invicta RING finger protein 44 (LOC105204511), mRNA
EVM0000689	0.0163686	0.0174488	0.0157402	0	0.0551032	0.0611455	0.035521	0.0173916	0.114079	0.179709	0.12882	0.227423	0.189501	0.158236	0.457958	0.283433	0.502443	--	Protein PF14_0175 GN=PF14_0175 OS=Plasmodium falciparum (isolate 3D7) PE=3 SV=1	Protamine P1 protein, putative {ECO:0000313|EMBL:CDJ42910.1} OS=Eimeria tenella (Coccidian parasite) PE=4 SV=1	protamine P1 protein, putative [Eimeria tenella]	Haliotis discus hannai clone CHh475 microsatellite sequence
EVM0000690	0.0538891	0.0287225	0.15546	0.178601	0.151176	0.150978	0.20465	0.171771	0.0625952	0.14791	0.070684	0.0623937	0.701863	0.520946	0.833201	0.186625	0.827075	Rhodanese-like domain	--	3-mercaptopyruvate sulfurtransferase, putative {ECO:0000313|EMBL:CDJ37728.1} OS=Eimeria tenella (Coccidian parasite) PE=4 SV=1	3-mercaptopyruvate sulfurtransferase, putative [Eimeria tenella]	Drosophila mojavensis GI21077 (Dmoj\GI21077), mRNA
EVM0000691	173.213	204.819	244.875	282.15	266.05	230.256	268.198	253.764	232.729	462.637	412.579	348.618	554.124	338.605	444.29	404.793	423.819	Oligonucleotide/oligosaccharide-binding (OB)-fold	Putative pre-mRNA-splicing factor ATP-dependent RNA helicase F56D2.6 GN=F56D2.6 OS=Caenorhabditis elegans PE=3 SV=1	Uncharacterized protein {ECO:0000313|EMBL:CDJ45183.1} OS=Eimeria tenella (Coccidian parasite) PE=4 SV=1	hypothetical protein, conserved [Eimeria tenella]	Hammondia hammondi ATP-dependent RNA helicase partial mRNA
EVM0000692	0.238878	0.339521	0.153138	0.263899	0	0.446167	0	0	0	0.0874201	0	0	2.30459	0	2.34501	0.827263	2.93298	--	Reticulocyte-binding protein 2 homolog a {ECO:0000312|EMBL:CAD52492.1} GN=PF13_0198 OS=Plasmodium falciparum (isolate 3D7) PE=3 SV=1	Uncharacterized protein {ECO:0000313|EMBL:CDJ62162.1} OS=Eimeria necatrix PE=4 SV=1	hypothetical protein, conserved [Eimeria necatrix]	--
EVM0000693	0	0.258242	0	0.267631	2.71842	0.678715	0.52571	0	0	0.265969	0.635514	0.280488	3.15519	0.669111	6.06433	1.95758	2.08212	#N/A	#N/A	#N/A	#N/A	#N/A
EVM0000694	0.502962	0.338621	0.0509107	0.175466	0.653502	0.296657	0.947846	1.1813	0.891702	0.581257	0.555549	0.551688	0.306465	1.20639	0.701639	1.06954	0.487536	Kinase-like	--	Uncharacterized protein {ECO:0000313|EMBL:CDJ42375.1} OS=Eimeria tenella (Coccidian parasite) PE=4 SV=1	hypothetical protein, conserved [Eimeria tenella]	--
EVM0000695	0	0	0	0	0	0	0	0	0	0	0	0	0	0	0	0	0	--	--	Uncharacterized protein {ECO:0000313|EMBL:CDJ39107.1} (Fragment) OS=Eimeria tenella (Coccidian parasite) PE=4 SV=1	hypothetical protein, conserved, partial [Eimeria tenella]	Eimeria tenella hypothetical protein, conserved (eimer2431f01.tmp0070) partial mRNA
EVM0000696	1.41634	1.45388	2.01772	2.95553	2.94318	2.10651	0.341505	0.668825	0.426522	0.287959	0.206417	0.0607356	4.63065	2.89773	6.79745	2.54331	5.02379	--	--	--	--	Spirometra erinaceieuropaei genome assembly S_erinaceieuropaei ,scaffold SPER_scaffold0002005
EVM0000697	25.7397	19.5295	15.1421	21.5777	14.4416	16.8265	21.1927	30.7267	25.6772	25.7657	27.8037	17.5305	56.5305	54.1562	76.473	28.1402	59.861	--	--	Uncharacterized protein {ECO:0000313|EMBL:CDJ28137.1} OS=Eimeria mitis PE=4 SV=1	hypothetical protein, conserved [Eimeria mitis]	--
EVM0000698	1.66551	3.29719	3.88952	10.2512	4.5388	5.11056	11.8754	14.6624	13.8185	12.2773	15.9162	6.33602	81.2587	30.5581	91.7931	116.731	150.741	--	--	D13, putative {ECO:0000313|EMBL:CDJ45105.1} (Fragment) OS=Eimeria tenella (Coccidian parasite) PE=4 SV=1	D13, putative, partial [Eimeria tenella]	--
EVM0000699	0	0	0	0	0	0	0	0	0	0	0	0	0	0	0	0	0	#N/A	#N/A	#N/A	#N/A	#N/A
EVM0000700	0	0	0	0.183996	0	0	0.0602377	0	0.0322431	0	0	0.192835	0.0803405	0.306676	0.449623	0.224306	0.613483	--	Midasin GN=mdn1 OS=Dictyostelium discoideum (Slime mold) PE=3 SV=2	Uncharacterized protein {ECO:0000313|EMBL:CDJ42230.1} OS=Eimeria tenella (Coccidian parasite) PE=4 SV=1	hypothetical protein, conserved [Eimeria tenella]	Trypanosoma cruzi strain CL Brener mucin-associated surface protein (MASP) partial mRNA
EVM0000701	56.6776	60.8896	62.9401	81.5586	66.4002	63.1929	43.1527	45.7636	39.1826	42.9126	52.5883	40.7343	98.4475	60.9276	111.14	73.5591	95.4883	RNA polymerase Rpb2, domain 6	DNA-directed RNA polymerase III subunit RPC2 GN=RpIII128 OS=Drosophila melanogaster (Fruit fly) PE=2 SV=2	DNA-directed RNA polymerase {ECO:0000256|RuleBase:RU000431} OS=Eimeria tenella (Coccidian parasite) PE=3 SV=1	DNA-directed RNA polymerase III subunit, putative [Eimeria tenella]	Hammondia hammondi DNA-directed RNA polymerase III RPC2 partial mRNA
EVM0000702	3.16455	2.9517	2.28229	3.97672	3.17374	3.93426	4.44227	4.20291	3.58391	4.95089	5.16257	4.87766	4.49366	4.01517	3.52401	2.19185	3.10839	--	--	Uncharacterized protein {ECO:0000313|EMBL:CDJ41364.1} OS=Eimeria tenella (Coccidian parasite) PE=4 SV=1	hypothetical protein, conserved [Eimeria tenella]	--
EVM0000703	1.81155	2.60277	2.1207	4.87272	5.74485	4.85465	7.94781	6.19272	5.58075	2.8536	3.40923	1.18551	12.5379	4.89473	10.6701	24.0943	22.0491	--	--	Uncharacterized protein {ECO:0000313|EMBL:CDJ37437.1} OS=Eimeria tenella (Coccidian parasite) PE=4 SV=1	hypothetical protein, conserved [Eimeria tenella]	Eimeria tenella chromosome 1, ordered contigs
EVM0000704	0.160049	0.255915	0.153904	0.972472	0.179596	0.373667	0.0868291	0.170052	5.39127	0	0	0	0.115806	0.331542	0	0.0923782	0.0982555	--	--	Surface antigen 18 {ECO:0000313|EMBL:CAE52309.1} (Precursor) OS=Eimeria tenella (Coccidian parasite) PE=2 SV=1	surface antigen 18 [Eimeria tenella]	Eimeria tenella mRNA for surface antigen 18 (sag18 gene)
EVM0000705	4.74766	7.34653	9.42531	8.96717	9.7957	7.15121	3.6558	4.88165	4.44732	10.9292	8.23611	6.91548	19.0601	15.0166	19.6199	20.3312	22.1888	--	--	Uncharacterized protein {ECO:0000313|EMBL:CDJ37584.1} OS=Eimeria tenella (Coccidian parasite) PE=4 SV=1	hypothetical protein, conserved [Eimeria tenella]	--
EVM0000706	0	0	0	0	0	0	0	0	0	0	0	0	0	0	0	0	0	--	--	Uncharacterized protein {ECO:0000313|EMBL:CDJ42876.1} OS=Eimeria tenella (Coccidian parasite) PE=4 SV=1	hypothetical protein ETH_00017300 [Eimeria tenella]	--
EVM0000707	57.227	69.63	73.3733	90.9364	95.4161	87.3447	168.404	165.705	174.776	115.567	126.848	153.264	39.4	51.7291	42.7297	115.174	94.1117	Rab-GTPase-TBC domain	Ecotropic viral integration site 5 ortholog GN=Evi5 OS=Drosophila melanogaster (Fruit fly) PE=1 SV=3	TBC domain-containing protein, putative {ECO:0000313|EMBL:CDJ37726.1} OS=Eimeria tenella (Coccidian parasite) PE=4 SV=1	TBC domain-containing protein, putative [Eimeria tenella]	--
EVM0000708	0.345183	0.883106	0.132772	0.915214	0.154936	0.451304	0.374535	0	0	0	0	0.479591	1.69839	1.33476	2.03315	2.39082	0.847644	--	--	Uncharacterized protein {ECO:0000313|EMBL:CDJ44096.1} OS=Eimeria tenella (Coccidian parasite) PE=4 SV=1	hypothetical protein, conserved [Eimeria tenella]	Haliotis discus hannai clone CHh475 microsatellite sequence
EVM0000709	0	0	0	0	0	0	0	0	0	0	0	0	0	0	0	0	0	Enoyl-(Acyl carrier protein) reductase	Dehydrogenase/reductase SDR family member 4 {ECO:0000250|UniProtKB:Q9BTZ2} OS=Caenorhabditis elegans PE=1 SV=1	Predicted protein {ECO:0000313|EMBL:EFC39020.1} OS=Naegleria gruberi (Amoeba) PE=4 SV=1	predicted protein [Naegleria gruberi]	--
EVM0000710	0	0	0.0301826	0	0	0.0879371	0	0	0	0	0.0411699	0	0.0454222	0.0866929	0.0462189	0.108699	0.385384	Glucose-6-phosphate dehydrogenase, C-terminal domain	Glucose-6-phosphate 1-dehydrogenase GN=g6pd-2 OS=Dictyostelium discoideum (Slime mold) PE=3 SV=1	Glucose-6-phosphate dehydrogenase, putative {ECO:0000313|EMBL:CDI75554.1} OS=Eimeria praecox PE=3 SV=1	Glucose-6-phosphate dehydrogenase, putative [Eimeria praecox]	Toxoplasma gondii ME49 glucose-6-phosphate dehydrogenase, putative, mRNA
EVM0000712	83.6382	80.7197	85.2477	133.789	103.031	80.9418	78.4402	68.261	66.3505	66.3342	58.4862	51.6264	123.899	73.0557	178.327	109.951	146.75	AP2 domain	--	Uncharacterized protein {ECO:0000313|EMBL:CDJ37323.1} OS=Eimeria tenella (Coccidian parasite) PE=4 SV=1	hypothetical protein, conserved [Eimeria tenella]	Neospora caninum Liverpool unnamed protein product (NCLIV_023830) mRNA, complete cds
EVM0000713	11.9855	11.4592	12.2382	10.1013	9.2897	8.6544	7.91003	8.13961	5.31039	4.0697	4.21384	4.14879	5.1855	2.04767	4.54866	4.2791	4.39963	Uncharacterised protein family UPF0546	Transmembrane protein 234 homolog GN=AGAP012180 OS=Anopheles gambiae (African malaria mosquito) PE=3 SV=1	Uncharacterized protein {ECO:0000313|EMBL:CDJ39451.1} OS=Eimeria tenella (Coccidian parasite) PE=4 SV=1	hypothetical protein, conserved [Eimeria tenella]	Eimeria tenella chromosome 1, ordered contigs
EVM0000714	0	0	0.121254	0.139303	0.0471651	0	0	0	0	0.046146	0	0	0.425779	0.232184	0.371355	0.630765	0.154822	--	Reticulocyte-binding protein 2 homolog a {ECO:0000312|EMBL:CAD52492.1} GN=PF13_0198 OS=Plasmodium falciparum (isolate 3D7) PE=3 SV=1	Uncharacterized protein {ECO:0000313|EMBL:CDJ45540.1} (Fragment) OS=Eimeria tenella (Coccidian parasite) PE=4 SV=1	hypothetical protein, conserved, partial [Eimeria tenella]	Trypanosoma cruzi strain CL Brener mucin-associated surface protein (MASP) partial mRNA
EVM0000715	4.39993	4.18679	4.66128	5.08049	5.29991	4.38759	7.71402	5.70498	9.93279	5.45832	4.0105	5.23822	9.20918	10.5048	9.77335	14.9505	14.2841	Poly (ADP-ribose) glycohydrolase (PARG)	60S ribosomal protein L23 GN=RpL23-C OS=Aedes aegypti (Yellowfever mosquito) PE=2 SV=1	Poly(ADP-ribose) glycohydrolase, putative {ECO:0000313|EMBL:CDJ39890.1} OS=Eimeria tenella (Coccidian parasite) PE=4 SV=1	poly(ADP-ribose) glycohydrolase, putative [Eimeria tenella]	Eimeria tenella large subunit ribosomal protein L23 (RPL23) mRNA, complete cds
EVM0000716	0.189892	0.607267	0	0	0.213083	0.709346	0.618116	0.201759	1.32342	0.416959	0	0.87944	0.824397	0.524482	1.39809	3.72651	1.63207	#N/A	#N/A	#N/A	#N/A	#N/A
EVM0000717	0.49121	0	1.77132	1.22099	0.275601	0.573415	0.532978	0	0.285284	0.134823	0.6443	0	2.48796	2.37427	2.35077	5.81216	5.72961	Metallopeptidase family M24	Methionine aminopeptidase 1 {ECO:0000255|HAMAP-Rule:MF_03174} GN=metap1 OS=Dictyostelium discoideum (Slime mold) PE=3 SV=1	Methionine aminopeptidase 1 {ECO:0000256|HAMAP-Rule:MF_03174} OS=Eimeria mitis PE=3 SV=1	methionine aminopeptidase, putative [Eimeria mitis]	Hammondia hammondi methionine aminopeptidase partial mRNA
EVM0000718	0	0	0	0	0	0	0	0	0	0	0	0	0	0	0	0	0	#N/A	#N/A	#N/A	#N/A	#N/A
EVM0000719	1.38361	1.04994	0.586317	1.47672	1.18418	0.897918	0.381676	0.523249	0.136198	0.617916	0.461395	0.434431	3.3258	2.36417	4.55822	1.29942	1.64123	--	--	Uncharacterized protein {ECO:0000313|EMBL:CDJ41576.1} OS=Eimeria tenella (Coccidian parasite) PE=4 SV=1	hypothetical protein, conserved [Eimeria tenella]	Neospora caninum Liverpool complete genome, chromosome VIII
EVM0000720	8.59306	9.21155	12.3715	20.9862	14.6534	12.0824	10.738	9.48915	8.94394	6.81064	6.80702	4.94665	26.6172	12.9337	37.6048	25.6907	39.0317	--	--	Uncharacterized protein {ECO:0000313|EMBL:CDJ43577.1} (Fragment) OS=Eimeria tenella (Coccidian parasite) PE=4 SV=1	hypothetical protein, conserved, partial [Eimeria tenella]	Anopheles gambiae clone m1ab microsatellite sequence
EVM0000721	0	0	0	0	0	0	0	0	0	0	0	0	0.470286	0	0	0	0	EF-hand domain	Myosin, essential light chain GN=mlcE OS=Dictyostelium discoideum (Slime mold) PE=1 SV=2	Calmodulin, putative {ECO:0000313|EMBL:CDJ38993.1} OS=Eimeria tenella (Coccidian parasite) PE=4 SV=1	calmodulin, putative [Eimeria tenella]	--
EVM0000722	0	0	0	1.22029	0	0	0	0	0	0	0	0	0.199811	0.190679	0.203315	0.159388	0	--	--	Uncharacterized protein {ECO:0000313|EMBL:CDJ61210.1} OS=Eimeria maxima (Coccidian parasite) PE=4 SV=1	hypothetical protein, conserved [Eimeria maxima]	Drosophila melanogaster chromosome 2R
EVM0000723	76.1939	76.803	66.4354	131.278	87.936	125.168	189.762	225.25	260.925	146.716	146.804	183.522	157.682	190.003	161.029	343.85	288.413	Ribosomal protein L32	60S ribosomal protein L32 GN=RpL32 OS=Drosophila acanthoptera (Fruit fly) PE=2 SV=1	Ribosomal protein L32, putative {ECO:0000313|EMBL:CDJ40527.1} OS=Eimeria tenella (Coccidian parasite) PE=2 SV=1	hypothetical protein [Eimeria tenella]	Eimeria tenella clone Etm101E10 hypothetical protein mRNA, complete cds
EVM0000724	0	0	0.176725	0.20303	0	0.343258	0.398815	0.390532	0	0	0.241057	0.212784	0	0	1.3531	1.27291	0.676946	--	--	--	--	Eimeria tenella chromosome 1, ordered contigs
EVM0000725	36.0775	42.8284	49.279	125.91	114.55	97.2476	135.674	114.126	136.671	52.2118	47.3213	54.1126	39.75	19.2498	57.9542	109.796	92.6201	--	--	Uncharacterized protein {ECO:0000313|EMBL:CDJ63813.1} OS=Eimeria necatrix PE=4 SV=1	hypothetical protein ENH_00053120 [Eimeria necatrix]	--
EVM0000726	231.064	234.524	230.137	199.523	239.459	237.626	169.761	159.078	142.169	159.214	164.875	159.075	154.867	129.184	180.603	83.1893	158.862	LSM domain	Small nuclear ribonucleoprotein Sm D3 GN=SmD3 OS=Drosophila melanogaster (Fruit fly) PE=1 SV=1	Small nuclear ribonucleoprotein (Snrnp),putative {ECO:0000313|EMBL:CAK51481.1} OS=Eimeria tenella (Coccidian parasite) PE=4 SV=1	small nuclear ribonucleoprotein (snrnp),putative [Eimeria tenella strain Houghton]	Eimeria tenella small nuclear ribonucleoprotein (snrnp),putative (e1108h05.tmp1) partial mRNA
EVM0000727	0	0	0	0	0	0	0	0	0	0	0	0	0	0	0	0	0	--	--	Uncharacterized protein {ECO:0000313|EMBL:CDJ45926.1} OS=Eimeria brunetti PE=4 SV=1	hypothetical protein, conserved [Eimeria brunetti]	--
EVM0000728	0.888271	2.84066	0.854169	3.92525	2.74108	1.24431	0.963803	2.59541	0.257944	5.1199	0	0.514228	4.17771	1.2267	11.1179	1.0254	8.72509	--	--	Uncharacterized protein {ECO:0000313|EMBL:CDJ43327.1} OS=Eimeria tenella (Coccidian parasite) PE=4 SV=1	hypothetical protein, conserved [Eimeria tenella]	Eimeria tenella chromosome 1, ordered contigs
EVM0000729	4.73683	8.41567	8.23092	12.4857	9.0454	8.61446	7.39383	7.06368	6.66044	6.2041	4.79608	4.04113	44.376	19.0509	62.1637	28.4916	34.3856	#N/A	#N/A	#N/A	#N/A	#N/A
EVM0000730	3935.82	3871.79	3312.02	3282.24	2830.37	3669.86	2650.9	2697.33	2848.93	3652.65	3639.94	3505.97	2556.92	3004.48	2606.08	1850.47	1855.32	--	--	Uncharacterized protein {ECO:0000313|EMBL:CDJ45335.1} OS=Eimeria tenella (Coccidian parasite) PE=4 SV=1	hypothetical protein, conserved [Eimeria tenella]	Eimeria tenella clone Etm014H01 hypothetical protein mRNA, complete cds
EVM0000731	13.3591	19.9594	23.2649	29.2844	21.1286	20.6294	23.8541	21.347	21.9932	16.9765	14.2113	7.06387	16.288	3.77696	13.4758	29.0215	28.1556	--	--	Uncharacterized protein {ECO:0000313|EMBL:CDJ62790.1} OS=Eimeria necatrix PE=4 SV=1	hypothetical protein, conserved [Eimeria necatrix]	Fonticula alba HASPIN protein kinase partial mRNA
EVM0000732	21.8895	24.3123	22.0624	37.2498	32.7633	31.6791	42.9654	41.6759	42.8372	21.7185	22.3808	23.9273	24.1513	24.0803	20.9713	39.041	34.3884	Ring finger domain	Transitional endoplasmic reticulum ATPase homolog 2 GN=cdc-48.2 OS=Caenorhabditis elegans PE=1 SV=2	Uncharacterized protein {ECO:0000313|EMBL:CDJ42026.1} OS=Eimeria tenella (Coccidian parasite) PE=4 SV=1	hypothetical protein, conserved [Eimeria tenella]	Toxoplasma gondii ME49 hypothetical protein, mRNA
EVM0000733	0	0	0	0	0	0	0	0	0	0	0	0	0	0	0.14977	0	0	--	--	Uncharacterized protein {ECO:0000313|EMBL:CDJ41586.1} OS=Eimeria tenella (Coccidian parasite) PE=4 SV=1	hypothetical protein, conserved [Eimeria tenella]	--
EVM0000734	0	0.260611	0	1.35043	0.274336	0.684942	2.3874	0.779273	0.283976	0.536818	0	0	1.06138	1.01288	3.59998	1.12888	0	#N/A	#N/A	#N/A	#N/A	#N/A
EVM0000735	0	0	0	0.160433	0	0.13562	0	0.154297	0	0.478309	0	0	0.525388	0.100276	0.10692	0.58674	0.980681	--	--	Uncharacterized protein {ECO:0000313|EMBL:CDJ40433.1} OS=Eimeria tenella (Coccidian parasite) PE=4 SV=1	hypothetical protein, conserved [Eimeria tenella]	--
EVM0000736	38.9623	35.6992	33.0181	49.2336	44.7443	45.8782	91.0546	85.9099	78.8591	63.0912	80.5891	76.0404	40.3549	45.2591	61.4021	32.7175	73.5179	Anticodon-binding domain of tRNA	Probable isoleucine--tRNA ligase, mitochondrial (Precursor) GN=mileS OS=Dictyostelium discoideum (Slime mold) PE=3 SV=1	Uncharacterized protein {ECO:0000313|EMBL:CDJ38365.1} OS=Eimeria tenella (Coccidian parasite) PE=4 SV=1	hypothetical protein ETH_00026640 [Eimeria tenella]	--
EVM0000737	0.968678	0.303705	0.821902	2.39208	1.85426	1.48998	2.96766	3.51145	2.25035	2.18955	2.24219	0.72571	4.78264	1.57382	2.60107	5.19642	6.01676	--	--	--	--	Eimeria tenella chromosome 1, ordered contigs
EVM0000738	0.343179	0.296144	0.28286	0.288857	0.183377	0.381534	0.585138	0.364627	0.28473	0.0538245	0.428699	0.567627	2.0811	1.71518	2.76732	1.37712	2.70875	Ubiquitin carboxyl-terminal hydrolase	Ubiquitin carboxyl-terminal hydrolase nonstop GN=not OS=Drosophila melanogaster (Fruit fly) PE=1 SV=3	Chromosome III, complete sequence, related {ECO:0000313|EMBL:CDJ37007.1} OS=Eimeria tenella (Coccidian parasite) PE=4 SV=1	Chromosome III, complete sequence, related [Eimeria tenella]	Hammondia hammondi ubiquitin carboxyl-terminal hydrolase partial mRNA
EVM0000739	0	0.0307431	0.0277328	0	0	0	0	0	0	0	0	0	0.0417353	0	0	0	0.0354102	Kinesin motor domain	Kinesin-like protein KIF15 GN=KIF15 OS=Strongylocentrotus purpuratus (Purple sea urchin) PE=1 SV=1	Kinesin-like protein {ECO:0000256|RuleBase:RU000394} OS=Eimeria tenella (Coccidian parasite) PE=3 SV=1	kinesin motor domain-containing protein, putative [Eimeria tenella]	--
EVM0000740	0	0	0	0	0	0	0	0	0	0	0	0	0	0	0	0.115791	0	--	--	--	--	PREDICTED: Bombus impatiens hypothetical LOC100742837 (LOC100742837), miscRNA
EVM0000741	2.51664	3.03371	3.27947	5.58647	10.1083	2.48203	5.58886	4.99798	3.49693	1.26529	1.48081	0.73526	3.26751	1.39669	3.87896	5.62023	8.2303	--	--	Uncharacterized protein {ECO:0000313|EMBL:CDJ67727.1} OS=Eimeria necatrix PE=4 SV=1	hypothetical protein, conserved [Eimeria necatrix]	Eimeria tenella clone Etm041E11 hypothetical protein mRNA, complete cds
EVM0000742	0	0	0.204591	0	0.059686	0.149019	0.0577127	0	0	0	0	0	0.153946	0.146911	0.234969	0.0614011	0.0653075	--	--	Uncharacterized protein {ECO:0000313|EMBL:CDJ41462.1} OS=Eimeria tenella (Coccidian parasite) PE=4 SV=1	hypothetical protein, conserved [Eimeria tenella]	--
EVM0000743	37.178	34.2534	37.1688	44.0447	51.4152	42.7898	51.5962	52.3939	50.3968	47.6059	47.7468	42.6859	118.985	112.047	133.682	112.505	123.888	--	NEDD8-activating enzyme E1 regulatory subunit GN=nae1 OS=Dictyostelium discoideum (Slime mold) PE=3 SV=1	ThiF family domain-containing protein, putative {ECO:0000313|EMBL:CDJ41316.1} OS=Eimeria tenella (Coccidian parasite) PE=4 SV=1	thiF family domain-containing protein, putative [Eimeria tenella]	Drosophila erecta GG20799 (Dere\GG20799), mRNA
EVM0000744	6.29121	9.1599	10.2549	8.81486	10.5032	8.88452	11.5712	13.2873	13.4567	0.168464	2.21393	0.444151	5.32931	3.49646	4.74493	2.92268	3.39123	--	--	Uncharacterized protein {ECO:0000313|EMBL:CBZ54293.1} OS=Neospora caninum (strain Liverpool) PE=4 SV=1	hypothetical protein TGME49_025460 [Toxoplasma gondii ME49]	--
EVM0000745	3.99722	4.13187	9.66764	9.50089	8.56304	6.33467	10.3828	7.72189	6.33136	1.32984	0.476635	0.560976	4.90808	2.17461	5.52925	4.89395	11.4517	--	--	Uncharacterized protein {ECO:0000313|EMBL:CDJ39611.1} OS=Eimeria tenella (Coccidian parasite) PE=4 SV=1	hypothetical protein, conserved [Eimeria tenella]	--
EVM0000746	0.901145	0.41169	0.742756	0.568877	1.15566	0.601116	0.419045	0.273561	0.897198	0	0	0.596206	1.30408	0	2.08521	0.89165	1.26451	--	--	Uncharacterized protein {ECO:0000313|EMBL:CDJ40084.1} (Fragment) OS=Eimeria tenella (Coccidian parasite) PE=4 SV=1	hypothetical protein ETH_00038595, partial [Eimeria tenella]	Eimeria maxima imp-1 gene for immune mapped protein 1, exons 1-4, strain Weybridge, clone EmaxBAC2k08
EVM0000747	0.163486	0	0	0	0	0	0	0	0	0	0	0	0	0	0	0	0	#N/A	#N/A	#N/A	#N/A	#N/A
EVM0000748	145.421	163.594	189.313	208.196	206.834	174.41	210.168	216.548	194.723	242.967	251.935	204.523	386.596	231.103	384.137	317.248	330.816	Helicase conserved C-terminal domain	Putative pre-mRNA-splicing factor ATP-dependent RNA helicase F56D2.6 GN=F56D2.6 OS=Caenorhabditis elegans PE=3 SV=1	ATP-dependent RNA helicase, putative {ECO:0000313|EMBL:CDJ38595.1} (Fragment) OS=Eimeria tenella (Coccidian parasite) PE=4 SV=1	ATP-dependent RNA helicase, putative, partial [Eimeria tenella]	Neospora caninum Liverpool unnamed protein product (NCLIV_033275) mRNA, complete cds
EVM0000749	0	0	0	0	0	0	0	0	0	0	0	0	0.621991	0	0	0	0	#N/A	#N/A	#N/A	#N/A	#N/A
EVM0000750	0	0	0.060389	0.0693779	0.211409	0	0	0.0667249	0	0	0	0	0	0	0.369896	0.507463	0	--	--	--	--	Fonticula alba hypothetical protein partial mRNA
EVM0000751	1.47499	1.41509	3.68774	7.65858	3.47577	4.95888	5.12131	3.91793	4.96852	3.56261	1.16081	0.341554	2.77486	1.62957	3.69231	7.1513	9.9606	#N/A	#N/A	#N/A	#N/A	#N/A
EVM0000752	0.138312	0.294878	0.133002	0.254666	0.0517347	0.0430557	0.300146	0	0.21421	0.151851	0	0	0	0.318349	0.0678889	0.0532214	0.396252	TCP-1/cpn60 chaperonin family	T-complex protein 1 subunit gamma OS=Tetrahymena pyriformis PE=3 SV=1	T-complex protein 1 subunit gamma {ECO:0000256|RuleBase:RU004191} (Fragment) OS=Eimeria acervulina (Coccidian parasite) PE=3 SV=1	TCP-1/cpn60 family chaperonin, putative, partial [Eimeria acervulina]	Neospora caninum Liverpool hypothetical protein (NCLIV_020250) mRNA, complete cds
EVM0000753	1.31777	1.73524	1.91318	3.6823	2.34853	2.12345	3.6166	2.99242	2.73118	1.98574	2.47407	1.76506	3.02874	2.14098	5.40277	6.71115	11.3893	--	--	Uncharacterized protein {ECO:0000313|EMBL:CDJ69657.1} (Fragment) OS=Eimeria necatrix PE=4 SV=1	hypothetical protein ENH_00072850, partial [Eimeria necatrix]	--
EVM0000754	4964.78	5138.54	5095.09	5031.96	4889.59	5092.65	5166.11	5283.43	5299.88	5407.17	4993.62	5261.28	4480.61	5165	4568.67	4453.67	3742.05	--	--	--	--	Eimeria tenella clone Etm105F07 hypothetical protein mRNA, complete cds
EVM0000756	2.10745	4.67038	3.57311	6.18809	4.82301	4.86848	4.18216	3.97745	2.96327	3.07483	1.9277	2.08688	23.7962	7.31427	21.5594	38.9246	35.2385	Adaptin N terminal region	Coatomer subunit gamma {ECO:0000250|UniProtKB:P53620, ECO:0000312|EMBL:AAN14275.1} GN=CG1528 OS=Drosophila melanogaster (Fruit fly) PE=2 SV=1	Coatomer gamma 2-subunit protein, putative {ECO:0000313|EMBL:CDI83773.1} OS=Eimeria acervulina (Coccidian parasite) PE=4 SV=1	coatomer gamma 2-subunit protein, putative [Eimeria acervulina]	Haliotis discus hannai clone CHh475 microsatellite sequence
EVM0000757	81.2048	56.6212	61.985	75.3887	140.017	83.4024	84.9839	76.7145	85.9582	98.6421	89.7449	46.6975	138.62	46.7474	134.688	209.306	259.763	#N/A	#N/A	#N/A	#N/A	#N/A
EVM0000758	17.5768	16.3395	17.1667	27.2255	21.4228	18.6432	19.0713	19.3579	18.0176	16.123	13.3031	10.3613	58.4429	33.3999	78.1868	37.8785	79.8443	60s Acidic ribosomal protein	60S acidic ribosomal protein P0 OS=Eimeria tenella (Coccidian parasite) PE=2 SV=1	Ribosomal phosphoprotein P0 {ECO:0000313|EMBL:BAF62528.1} OS=Neospora caninum (Coccidian parasite) PE=2 SV=1	RecName: Full=60S acidic ribosomal protein P0 [Eimeria tenella]	Eimeria tenella ribosomal protein P0 mRNA, complete cds
EVM0000759	1.25168	1.50831	0.837306	1.20243	1.03815	1.42304	0.76763	2.13942	0.695344	0.657228	0.356909	1.89029	2.91392	1.27764	2.00339	3.70651	3.00686	--	--	--	--	Drosophila mojavensis GI21737 (Dmoj\GI21737), mRNA
EVM0000760	5.49824	4.92329	5.92161	4.00894	2.83808	7.18859	5.01124	2.45358	5.23695	0.96583	1.5866	1.52783	3.81921	3.9484	3.56235	4.56986	1.89024	#N/A	#N/A	#N/A	#N/A	#N/A
EVM0000761	0.683286	0	0.876071	0.503237	1.02231	0	0.988515	0.967986	0	0.500113	0.298746	0.79112	0.988806	0.629079	0	1.31461	5.0337	Nuclear pore localisation protein NPL4	--	NPL4 family protein {ECO:0000313|EMBL:KEP66889.1} OS=Hammondia hammondi PE=4 SV=1	NPL4 family protein [Hammondia hammondi]	--
EVM0000762	2.99096	2.521	2.05119	2.38213	2.00334	2.42511	1.55975	0.689774	1.13113	1.27276	1.24688	2.28181	2.88555	3.26599	3.72141	2.83709	1.45186	--	Protein PF14_0175 GN=PF14_0175 OS=Plasmodium falciparum (isolate 3D7) PE=3 SV=1	Uncharacterized protein {ECO:0000313|EMBL:CDJ43116.1} OS=Eimeria tenella (Coccidian parasite) PE=4 SV=1	hypothetical protein, conserved [Eimeria tenella]	Drosophila pseudoobscura pseudoobscura GA27061 (Dpse\GA27061), mRNA
EVM0000763	10.7778	10.6168	9.22926	12.967	10.2932	12.0782	12.3088	12.8222	14.3283	8.87889	10.9999	11.7682	25.3421	27.3781	32.1348	29.2241	37.8063	Elongation factor Tu GTP binding domain	Translation elongation factor 2 OS=Bombyx mori (Silk moth) PE=1 SV=1	U5 small nuclear ribonucleoprotein, putative {ECO:0000313|EMBL:CDJ37049.1} OS=Eimeria tenella (Coccidian parasite) PE=4 SV=1	U5 small nuclear ribonucleoprotein, putative [Eimeria tenella]	Toxoplasma gondii ME49 U5 small nuclear ribonucleoprotein, putative, mRNA
EVM0000764	2574.92	2595.72	2625.47	2731.39	2806.89	2677.59	2545.56	2529.11	2516.07	2601.67	2645.09	2891.96	2172.53	2419.92	2090.7	2726.86	2520.71	Protein kinase domain	Probable serine/threonine-protein kinase DDB_G0280133 GN=DDB_G0280133 OS=Dictyostelium discoideum (Slime mold) PE=3 SV=1	Uncharacterized protein {ECO:0000313|EMBL:CDJ38912.1} OS=Eimeria tenella (Coccidian parasite) PE=4 SV=1	hypothetical protein, conserved [Eimeria tenella]	Eimeria tenella clone Etm120D07 hypothetical protein mRNA, complete cds
EVM0000765	9.71287	10.8848	13.1718	18.7091	4.47143	6.2797	7.29608	5.55687	8.09994	2.18741	1.63333	0.288352	1.08122	2.40755	4.034	9.77482	7.33886	--	--	Uncharacterized protein {ECO:0000313|EMBL:CDJ41707.1} OS=Eimeria tenella (Coccidian parasite) PE=4 SV=1	hypothetical protein, conserved [Eimeria tenella]	Gongylonema pulchrum genome assembly G_pulchrum_Hokkaido ,scaffold GPUH_scaffold0017929
EVM0000766	6.24925	5.81499	6.61227	11.4063	8.02095	8.66626	3.62843	4.01942	3.37452	4.13034	4.13956	3.38785	10.1324	7.36023	16.096	8.78223	17.2449	Utp14 protein	--	Uncharacterized protein {ECO:0000313|EMBL:CDJ59313.1} OS=Eimeria maxima (Coccidian parasite) PE=4 SV=1	hypothetical protein, conserved [Eimeria maxima]	Haliotis discus hannai clone CHh511 microsatellite sequence
EVM0000767	0.0306771	0.0981041	0.0294993	0	0	0.0286487	0.0332856	0	0.178166	0.0336799	0	0.106555	0.621514	0.127095	0.406552	0.49578	0.225995	lactate/malate dehydrogenase, NAD binding domain	L-lactate dehydrogenase OS=Toxoplasma gondii PE=1 SV=1	Malate dehydrogenase, putative {ECO:0000313|EMBL:CDJ41804.1} OS=Eimeria tenella (Coccidian parasite) PE=3 SV=1	malate dehydrogenase, putative [Eimeria tenella]	Hammondia hammondi malate dehydrogenase MDH partial mRNA
EVM0000768	61.605	52.6463	56.8057	67.858	59.8536	63.5865	87.3868	82.7177	87.9695	92.5907	96.2203	91.7535	175.274	176.253	177.739	166.86	184.961	DnaJ domain	DnaJ homolog dnj-20 (Precursor) OS=Caenorhabditis briggsae PE=3 SV=1	DnaJ / zinc finger (C2H2 type) domain-containing protein, putative {ECO:0000313|EMBL:CDJ42767.1} OS=Eimeria tenella (Coccidian parasite) PE=4 SV=1	DnaJ / zinc finger (C2H2 type) domain-containing protein, putative [Eimeria tenella]	Eimeria tenella RAPD-SCAR marker Tn-A03-930 genomic sequence
EVM0000769	0	0	0	0	0	0	0	0.129879	0.283976	0	0	0	0	0	0	0	0	--	--	--	--	Eimeria tenella clone Etm008B03 hypothetical protein mRNA, complete cds
EVM0000770	0	0	0.246658	0.188916	0.0959444	0	0	0	0	0	0	0	0	0	0.503613	0.0987014	0	--	--	Uncharacterized protein {ECO:0000313|EMBL:CDJ45520.1} OS=Eimeria tenella (Coccidian parasite) PE=4 SV=1	hypothetical protein ETH_00023160 [Eimeria tenella]	Eimeria tenella myosin light chain kinase (e1049f06.tmp0011) partial mRNA
EVM0000771	2.89654	8.43964	3.89947	4.90656	4.98378	3.6067	11.1047	11.2844	10.3178	4.45209	4.05255	8.94309	58.963	74.1356	54.8789	88.4963	64.0156	Pam16	Mitochondrial import inner membrane translocase subunit tim16 GN=timm16 OS=Dictyostelium discoideum (Slime mold) PE=3 SV=1	Mitochondria-associated granulocyte macrophage CSF signaling molecule, putative {ECO:0000313|EMBL:CDJ43017.1} OS=Eimeria tenella (Coccidian parasite) PE=4 SV=1	mitochondria-associated granulocyte macrophage CSF signaling molecule, putative [Eimeria tenella]	--
EVM0000772	0.429809	0	0	0	0	0.40139	0.932712	0	0	0	0	0	0	1.18713	1.2658	1.48848	0.527727	short chain dehydrogenase	3-hydroxyacyl-CoA dehydrogenase GN=mfeA OS=Dictyostelium discoideum (Slime mold) PE=2 SV=1	Peroxisomal multifunctional enzyme type 2, putative {ECO:0000313|EMBL:CDJ37307.1} OS=Eimeria tenella (Coccidian parasite) PE=3 SV=1	peroxisomal multifunctional enzyme type 2, putative [Eimeria tenella]	Culex quinquefasciatus peroxisomal multifunctional enzyme type 2, mRNA
EVM0000773	1.07628	0.934401	0.458797	0.588379	0.722146	0.725344	0.710311	0.95492	0.902179	0.913634	1.29528	0.989202	4.28721	3.21786	6.30669	2.25431	3.22877	Metallopeptidase family M24	FACT complex subunit SPT16 GN=spt16 OS=Dictyostelium discoideum (Slime mold) PE=3 SV=1	Transcription elongation factor FACT 140 kDa, putative {ECO:0000313|EMBL:CDJ38732.1} OS=Eimeria tenella (Coccidian parasite) PE=4 SV=1	transcription elongation factor FACT 140 kDa, putative [Eimeria tenella]	Neospora caninum Liverpool putative transcription elongation factor FACT 140 kDa (NCLIV_005190) mRNA, complete cds
EVM0000774	0	0	0	0	0	0	0	0	0	0	0	0	0	0	0	0	0.645771	Dynein heavy chain and region D6 of dynein motor	Dynein beta chain, ciliary OS=Tripneustes gratilla (Hawaian sea urchin) PE=1 SV=1	Uncharacterized protein {ECO:0000313|EMBL:CDJ38240.1} OS=Eimeria tenella (Coccidian parasite) PE=4 SV=1	hypothetical protein ETH_00009615 [Eimeria tenella]	--
EVM0000775	252.289	271.916	264.335	267.203	301.298	260.387	171.912	167.939	168.126	169.592	167.676	141.898	249.306	175.778	230.053	214.922	243.381	Major Facilitator Superfamily	--	Uncharacterized protein {ECO:0000313|EMBL:CDJ42407.1} OS=Eimeria tenella (Coccidian parasite) PE=4 SV=1	hypothetical protein, conserved [Eimeria tenella]	--
EVM0000776	0.0546068	0	0	0	0	0	0	0	0	0.059952	0	0	0.316094	0	0	0	0.402284	Cullin family	--	Uncharacterized protein {ECO:0000313|EMBL:CDI83529.1} OS=Eimeria acervulina (Coccidian parasite) PE=3 SV=1	hypothetical protein, conserved [Eimeria acervulina]	--
EVM0000777	14.3267	13.3314	15.6795	15.1278	15.3658	14.7839	13.8272	15.7267	15.3541	11.8185	17.0267	5.68196	18.5563	17.8176	27.5067	19.2795	23.8104	--	--	Zinc finger (CCCH type) protein, putative {ECO:0000313|EMBL:CDJ42428.1} OS=Eimeria tenella (Coccidian parasite) PE=4 SV=1	zinc finger (CCCH type) protein, putative [Eimeria tenella]	Eimeria tenella chromosome 1, ordered contigs
EVM0000778	0.44688	1.22853	0.90468	1.22123	0.31671	0.527157	0.740078	0.199919	0.573716	0.413156	0.401052	0.517405	3.09733	3.86526	4.9526	2.9866	6.26658	Protein kinase domain	--	Protein serine/threonine kinase, related {ECO:0000313|EMBL:CDJ38908.1} OS=Eimeria tenella (Coccidian parasite) PE=4 SV=1	Protein serine/threonine kinase, related [Eimeria tenella]	--
EVM0000779	9.01052	5.92655	12.1673	11.0133	7.74458	8.41476	13.729	12.6291	13.1385	9.89252	5.53217	7.54694	14.4266	11.3845	23.1487	19.2539	25.1866	--	--	Uncharacterized protein {ECO:0000313|EMBL:CDJ37378.1} OS=Eimeria tenella (Coccidian parasite) PE=4 SV=1	hypothetical protein, conserved [Eimeria tenella]	Eimeria tenella chromosome 1, ordered contigs
EVM0000780	0.186177	0.0396925	0	0.164542	0	0	0	0.0791251	0	0.0817604	0	0	0	0	0.109659	0	0	Vps52 / Sac2 family	--	Putative uncharacterized protein {ECO:0000313|EMBL:CBZ52975.1} OS=Neospora caninum (strain Liverpool) PE=4 SV=1	hypothetical protein TGME49_058830 [Toxoplasma gondii ME49]	Drosophila mojavensis GI23490 (Dmoj\GI23490), mRNA
EVM0000781	713.835	718.712	683.379	790.566	716.816	869.56	1167.27	1187.61	1219.46	1267.54	1246.33	1315.49	944.213	1057.83	935.694	1136.9	1018.25	--	--	Uncharacterized protein {ECO:0000313|EMBL:CDJ47616.1} OS=Eimeria brunetti PE=4 SV=1	hypothetical protein, conserved [Eimeria brunetti]	--
EVM0000782	108.354	130.999	141.679	212.401	167.554	137.8	102.036	87.2807	101.558	77.6146	79.1504	60.6874	456.706	168.494	412.18	271.773	345.578	Sec7 domain	Ankyrin repeat, PH and SEC7 domain containing protein secG GN=secG OS=Dictyostelium discoideum (Slime mold) PE=2 SV=1	TBC domain-containing protein, putative {ECO:0000313|EMBL:CDJ38812.1} (Fragment) OS=Eimeria tenella (Coccidian parasite) PE=4 SV=1	TBC domain-containing protein, putative, partial [Eimeria tenella]	Eimeria maxima cys (partial), ama-1 and tef (partial) genes, strain Weybridge, clone EmaxBAC8f18
EVM0000783	0	0.0804719	0	0	0	0	0	0.401042	0	0	0	0	0.21849	0.521262	0.555805	0	0.926886	--	--	Uncharacterized protein {ECO:0000313|EMBL:CDJ62872.1} OS=Eimeria necatrix PE=4 SV=1	hypothetical protein ENH_00030150 [Eimeria necatrix]	--
EVM0000784	0.682314	1.45468	0.984177	0.690967	0.701841	0.6903	0.555249	1.02702	0.792546	1.31093	0.820382	0.855827	3.37362	0.314092	3.01415	2.62549	3.14159	ATP-NAD kinase	--	ATP-NAD/AcoX kinase, related {ECO:0000313|EMBL:CBZ52136.1} OS=Neospora caninum (strain Liverpool) PE=3 SV=1	ATP-NAD/AcoX kinase, related [Neospora caninum Liverpool]	Neospora caninum Liverpool ATP-NAD/AcoX kinase, related (NCLIV_019250) mRNA, complete cds
EVM0000785	0	0	0	0	0	0	0	0	0	0	0	0	0	0	0	0	0	--	--	--	--	Haliotis discus hannai clone CHh511 microsatellite sequence
EVM0000786	0	0.31216	0	0	0.328601	0	0	0	0	0	0	1.69526	0	0.808816	1.29362	0.676087	0	--	--	Uncharacterized protein {ECO:0000313|EMBL:CDJ41186.1} OS=Eimeria tenella (Coccidian parasite) PE=4 SV=1	hypothetical protein, conserved [Eimeria tenella]	--
EVM0000787	17.1309	15.3968	17.1839	27.0892	27.817	26.7893	51.4622	53.3199	58.6813	33.1902	25.2897	30.8018	48.3177	46.8519	49.363	114.776	127.934	Ribosomal S17	40S ribosomal protein S17 GN=RPS17 OS=Theileria annulata PE=2 SV=3	40S ribosomal protein S17, putative {ECO:0000313|EMBL:CDJ39750.1} OS=Eimeria tenella (Coccidian parasite) PE=3 SV=1	40S ribosomal protein S17, putative [Eimeria tenella]	Babesia bigemina genome assembly Bbig001 ,chromosome : III
EVM0000788	38.566	43.7823	42.2532	39.8677	45.4321	43.3493	43.3862	42.9585	38.1661	60.2863	59.9355	48.0376	102.433	92.1759	86.8032	87.1749	83.1823	--	--	Uncharacterized protein {ECO:0000313|EMBL:CDJ37261.1} OS=Eimeria tenella (Coccidian parasite) PE=4 SV=1	hypothetical protein, conserved [Eimeria tenella]	Haliotis discus hannai clone CHh406 microsatellite sequence
EVM0000789	77.4052	87.0694	92.0345	116.698	115.661	95.3488	105.615	105.063	94.3593	68.8591	71.9142	58.751	157.765	86.9083	162.589	151.961	178.102	--	--	Uncharacterized protein {ECO:0000313|EMBL:CDJ69048.1} OS=Eimeria necatrix PE=4 SV=1	hypothetical protein, conserved [Eimeria necatrix]	--
EVM0000790	4.76892	4.06689	7.00381	11.0158	4.96216	6.23505	6.96196	4.88271	3.32362	1.33273	1.70596	2.81096	32.2477	9.81896	31.5365	26.925	40.3488	--	--	Uncharacterized protein {ECO:0000313|EMBL:CDJ42563.1} OS=Eimeria tenella (Coccidian parasite) PE=4 SV=1	hypothetical protein, conserved [Eimeria tenella]	PREDICTED: Solenopsis invicta homeobox protein onecut (LOC105194364), mRNA
EVM0000791	0.462775	0.123328	0.445008	0.766872	0.38947	0.648266	0	0	0.671925	0	0	0.267905	0	0.639093	1.02217	1.06843	0.284102	--	--	--	--	Echinostoma caproni genome assembly E_caproni_Egypt ,scaffold ECPE_scaffold0003144
EVM0000792	0.0444877	0	0	0.0982951	0.099842	0.0415463	0.0482706	0.0472681	0.10335	0	0	0	0.257519	0.24575	0.131018	0.256777	0.163868	--	--	Uncharacterized protein {ECO:0000313|EMBL:CDJ41379.1} OS=Eimeria tenella (Coccidian parasite) PE=4 SV=1	hypothetical protein, conserved [Eimeria tenella]	Eimeria tenella clone Etm024H03 hypothetical protein mRNA, complete cds
EVM0000793	0.0706223	0.60226	1.08658	1.32633	1.26796	0.659528	0.613019	0.150072	1.39454	0.15507	0.555794	0.327071	1.2264	0.780236	2.07985	0.815246	1.04054	--	--	Uncharacterized protein {ECO:0000313|EMBL:CDJ64760.1} OS=Eimeria necatrix PE=4 SV=1	hypothetical protein, conserved [Eimeria necatrix]	Toxocara canis genome assembly T_canis_Equador ,scaffold TCNE_scaffold0004618
EVM0000794	0	0	0	0	0	0	0	0	0	0	0	0	0	0	0	0	0	EF hand	Calmodulin OS=Plasmodium falciparum PE=3 SV=4	Calmodulin, putative {ECO:0000313|EMBL:CDJ42870.1} OS=Eimeria tenella (Coccidian parasite) PE=4 SV=1	calmodulin, putative [Eimeria tenella]	--
EVM0000795	41.842	44.7982	45.6171	58.3009	57.6044	50.2364	49.4008	46.2075	46.3237	43.4973	45.8268	43.6614	43.5589	37.0901	51.2929	65.6597	75.1672	Regulator of chromosome condensation (RCC1) repeat	Probable E3 ubiquitin-protein ligase HERC2 GN=HERC2 OS=Drosophila melanogaster (Fruit fly) PE=1 SV=3	Regulator of chromosome condensation domain-containing protein, putative {ECO:0000313|EMBL:CDJ37904.1} OS=Eimeria tenella (Coccidian parasite) PE=4 SV=1	regulator of chromosome condensation domain-containing protein, putative [Eimeria tenella]	Neospora caninum Liverpool putative regulator of chromosome condensation domain-containing protein (NCLIV_056840) mRNA, complete cds
EVM0000796	8.88271	9.11554	8.4142	9.88636	10.9346	9.65733	12.0835	12.8186	11.6267	13.3183	13.9117	10.8986	31.8484	37.1673	36.9947	41.0159	39.8815	Splicing factor 3B subunit 10 (SF3b10)	Probable splicing factor 3B subunit 5 GN=CG11985 OS=Drosophila melanogaster (Fruit fly) PE=1 SV=1	Splicing factor 3b subunit 10, putative {ECO:0000313|EMBL:CDJ37236.1} OS=Eimeria tenella (Coccidian parasite) PE=4 SV=1	splicing factor 3b subunit 10, putative [Eimeria tenella]	Hammondia hammondi pre-mRNA splicing factor subunit, putative partial mRNA
EVM0000797	0.168127	0.806496	0.646689	0.278606	0.848972	0.157011	0.0912116	0.178635	0	0.0922921	0.551313	0	1.82477	1.16092	3.46598	2.52306	3.09644	--	--	Uncharacterized protein {ECO:0000313|EMBL:CDJ66234.1} OS=Eimeria necatrix PE=4 SV=1	hypothetical protein ENH_00017070 [Eimeria necatrix]	Drosophila virilis GJ21105 (Dvir\GJ21105), mRNA
EVM0000798	0.0711566	0	0	0	0	0	0	0	0	0.0390609	0	0.0411932	0.205946	0	0	0	0.0436837	--	--	Uncharacterized protein {ECO:0000313|EMBL:CDJ42860.1} OS=Eimeria tenella (Coccidian parasite) PE=4 SV=1	hypothetical protein, conserved [Eimeria tenella]	--
EVM0000799	0.149039	0	0	0	0	0	0.0646847	0.190024	0	0.0327255	0	0.138048	0.129408	0.205823	0.219462	0.0344093	0.25619	E1-E2 ATPase	Probable plasma membrane ATPase GN=patB OS=Dictyostelium discoideum (Slime mold) PE=2 SV=2	Tubulin delta chain, putative {ECO:0000313|EMBL:CDJ39512.1} OS=Eimeria tenella (Coccidian parasite) PE=3 SV=1	tubulin delta chain, putative [Eimeria tenella]	Toxoplasma gondii ME49 plasma-membrane H+-ATPase, putative, mRNA
EVM0000800	86.411	85.462	85.0008	84.5179	89.3139	89.0231	83.0322	84.6334	80.717	94.2343	100.754	100.491	90.0678	99.2618	88.5748	80.218	70.558	ER-Golgi trafficking TRAPP I complex 85 kDa subunit	--	Uncharacterized protein {ECO:0000313|EMBL:CDJ43218.1} OS=Eimeria tenella (Coccidian parasite) PE=4 SV=1	hypothetical protein, conserved [Eimeria tenella]	Toxoplasma gondii ME49 hypothetical protein, mRNA
EVM0000801	59.286	58.6374	49.8396	57.3933	56.9934	59.9895	84.9848	87.4084	94.3509	45.7637	54.2738	57.5676	19.6355	22.5787	25.4249	26.3523	33.3569	BSD domain	--	Chromosome III, complete sequence, related {ECO:0000313|EMBL:CDJ42518.1} OS=Eimeria tenella (Coccidian parasite) PE=4 SV=1	Chromosome III, complete sequence, related [Eimeria tenella]	--
EVM0000802	0	0	0	0	0	0	0	0	0	0	0	0	0.367271	0	0	0	0.31161	#N/A	#N/A	#N/A	#N/A	#N/A
EVM0000803	60.7611	52.4566	44.2724	53.9492	51.0077	64.0265	54.1177	60.8365	59.2424	47.2043	56.0127	48.1395	80.2651	88.2306	91.4981	47.8038	77.6246	Sec1 family	Protein transport protein sec1 GN=sec1 OS=Dictyostelium discoideum (Slime mold) PE=3 SV=1	Syntaxin binding protein, putative {ECO:0000313|EMBL:CDI79534.1} OS=Eimeria praecox PE=4 SV=1	syntaxin binding protein, putative [Eimeria praecox]	Hammondia hammondi Sec1 family protein partial mRNA
EVM0000804	6.98267	6.6839	5.34427	5.35261	6.07648	4.39168	3.40166	0.605638	2.64841	3.44195	3.17757	1.31994	10.9297	7.4783	9.86241	9.04763	9.97319	AAA domain	Adenylate kinase isoenzyme 6 homolog {ECO:0000255|HAMAP-Rule:MF_03173} GN=E02H1.6 OS=Caenorhabditis elegans PE=1 SV=2	Adenylate kinase isoenzyme 6 homolog {ECO:0000256|HAMAP-Rule:MF_03173} OS=Eimeria tenella (Coccidian parasite) PE=3 SV=1	UPF0101 protein CGI-137, putative [Eimeria tenella]	Ixodes scapularis TATA box binding protein (TBP)-associated factor, mRNA
EVM0000805	5.84685	6.95182	6.81173	14.0365	5.93006	10.9205	11.102	10.2741	11.3626	10.246	10.6187	8.07143	7.48489	6.98756	16.0602	12.0711	22.2269	--	Chromatin-remodeling complex ATPase chain Iswi GN=Iswi OS=Drosophila melanogaster (Fruit fly) PE=1 SV=1	SWI/SNF-related matrix-associated actin-dependent regulator of chromatin, putative {ECO:0000313|EMBL:CDI77835.1} OS=Eimeria acervulina (Coccidian parasite) PE=4 SV=1	SWI/SNF-related matrix-associated actin-dependent regulator of chromatin, putative [Eimeria acervulina]	Neospora caninum Liverpool hypothetical protein (NCLIV_004490) mRNA, complete cds
EVM0000806	16.4199	23.0826	25.7566	34.8057	29.3653	20.6054	22.1588	21.0444	11.2052	5.63349	1.07687	2.73287	21.2371	8.6452	32.3388	31.8676	37.4232	--	--	--	--	Drosophila mojavensis GI14833 (Dmoj\GI14833), mRNA
EVM0000807	3742.56	3779.07	3973.25	3504.46	3777.28	3700.73	4343.7	4334.12	4309.74	4122.46	3953.33	4270.41	2878.59	3226.87	2868.97	3395.17	2981.62	Domain of Kin17 curved DNA-binding protein	KIN17-like protein GN=DDB_G0269816 OS=Dictyostelium discoideum (Slime mold) PE=3 SV=1	Splicing factor-like protein, related {ECO:0000313|EMBL:CDJ41174.1} OS=Eimeria tenella (Coccidian parasite) PE=2 SV=1	hypothetical protein [Eimeria tenella]	Eimeria tenella clone Etm087A06 hypothetical protein mRNA, complete cds
EVM0000808	9.74344	8.66144	7.58158	8.25368	8.4222	7.29867	12.6266	9.76709	10.9976	14.0991	16.4831	18.3767	29.4457	33.0925	24.4869	13.0361	12.4282	--	--	Micronemal protein 8, related {ECO:0000313|EMBL:CDJ39000.1} OS=Eimeria tenella (Coccidian parasite) PE=4 SV=1	Micronemal protein 8, related [Eimeria tenella]	--
EVM0000809	0	0	0	0	0	0	0	0	0	0	0	0	2.5709	1.84006	0	0.512699	1.09064	--	--	Uncharacterized protein {ECO:0000313|EMBL:CDJ30199.1} OS=Eimeria mitis PE=4 SV=1	hypothetical protein, conserved [Eimeria mitis]	--
EVM0000810	97.4963	93.1408	79.2159	122.853	88.9892	90.5714	95.6389	83.3073	88.9908	57.2473	62.1765	48.5055	89.9196	69.7098	104.891	74.8343	140	--	--	--	--	Haliotis discus hannai clone CHh533 microsatellite sequence
EVM0000811	109.705	89.0408	77.6462	92.695	111.672	100.998	66.9885	68.5539	80.4239	132.147	121.563	113.367	357.036	413.019	358.159	249.743	244.09	--	--	Uncharacterized protein {ECO:0000313|EMBL:CDJ42440.1} OS=Eimeria tenella (Coccidian parasite) PE=4 SV=1	hypothetical protein, conserved [Eimeria tenella]	Eimeria tenella hypothetical protein, conserved (e1096f12.tmp0005) partial mRNA
EVM0000812	0	0	0	0	0	0	0	0	0	0	0	0	0	0.207916	0.221694	0	0	--	--	Uncharacterized protein {ECO:0000313|EMBL:CDJ65667.1} OS=Eimeria necatrix PE=4 SV=1	hypothetical protein ENH_00008820 [Eimeria necatrix]	--
EVM0000813	7.74875	6.24542	5.08867	11.2747	7.63472	13.7668	5.53674	4.41772	4.8296	5.39483	12.3948	5.03287	25.4355	17.2261	32.5607	10.4722	29.4704	--	--	Uncharacterized protein {ECO:0000313|EMBL:CDJ45307.1} OS=Eimeria tenella (Coccidian parasite) PE=4 SV=1	hypothetical protein ETH_00006530 [Eimeria tenella]	--
EVM0000814	98.0957	110.626	115.806	150.132	111.227	107.603	118.168	114.624	108.26	86.2968	86.0202	64.0526	124.827	59.6157	129.108	92.1947	139.145	--	--	Transducin beta-like protein 1 (TgTBL1), putative {ECO:0000313|EMBL:CDJ39802.1} OS=Eimeria tenella (Coccidian parasite) PE=4 SV=1	transducin beta-like protein 1 (TgTBL1), putative [Eimeria tenella]	Neospora caninum Liverpool WD-40 repeat protein, related (NCLIV_053590) mRNA, complete cds
EVM0000815	0.600265	0.290852	0.393559	0.180856	0.122468	0.433173	0.266444	0.11596	0.22185	0.599111	0.42946	0.41068	2.48754	2.26082	2.00886	1.29137	1.10552	Leucine Rich repeats (2 copies)	--	Uncharacterized protein {ECO:0000313|EMBL:CDJ42152.1} OS=Eimeria tenella (Coccidian parasite) PE=4 SV=1	hypothetical protein, conserved [Eimeria tenella]	Anopheles funestus microsatellite AFUB31 sequence
EVM0000816	120.951	100.66	91.4363	94.8641	83.9561	100.965	78.6803	79.1948	79.7504	65.5692	73.1551	70.0741	80.8471	82.6077	82.5421	59.3886	74.5995	--	--	Uncharacterized protein {ECO:0000313|EMBL:CDJ38765.1} OS=Eimeria tenella (Coccidian parasite) PE=2 SV=1	hypothetical protein [Eimeria tenella]	Eimeria tenella clone Etm122E08 hypothetical protein mRNA, complete cds
EVM0000817	0.571542	0.152314	0.2748	0.157852	0.881848	0.133438	0.620141	0.68317	0.580894	0	0.281125	0.661741	3.92872	5.62377	6.20683	2.30921	4.12278	Isy1-like splicing family	Pre-mRNA-splicing factor ISY1 homolog GN=isy1 OS=Dictyostelium discoideum (Slime mold) PE=3 SV=1	Isy1-like splicing family domain-containing protein, putative {ECO:0000313|EMBL:CDJ67385.1} (Fragment) OS=Eimeria necatrix PE=4 SV=1	isy1-like splicing family domain-containing protein, putative, partial [Eimeria necatrix]	--
EVM0000819	22.0291	14.582	23.5751	23.5515	20.9319	21.2362	9.83079	9.2491	7.4288	5.85132	14.4473	14.3984	110.549	98.627	125.306	51.8851	84.8515	Leucine Rich repeats (2 copies)	Leucine-rich repeat serine/threonine-protein kinase 1 {ECO:0000250|UniProtKB:Q38SD2} GN=lrk-1 OS=Caenorhabditis elegans PE=1 SV=6	Leucine Rich Repeat family protein, related {ECO:0000313|EMBL:CDJ43486.1} OS=Eimeria tenella (Coccidian parasite) PE=4 SV=1	Leucine Rich Repeat family protein, related [Eimeria tenella]	--
EVM0000820	0.556634	0.314663	0.535264	0.475179	0.70979	0.504078	0.64972	0.582461	0.607376	0.30556	0.80755	0.507772	1.5012	1.30448	1.94978	2.02505	2.94088	--	--	Uncharacterized protein {ECO:0000313|EMBL:CDJ39936.1} OS=Eimeria tenella (Coccidian parasite) PE=4 SV=1	hypothetical protein, conserved [Eimeria tenella]	Neospora caninum Liverpool conserved hypothetical protein (NCLIV_055050) mRNA, complete cds
EVM0000821	0.162654	0	0.0782047	0	0	0	0	0.0864097	0.188932	0.0892877	0.32002	0.0941618	0.588456	0.449251	0.239511	0.563291	0.998547	--	--	Uncharacterized protein {ECO:0000313|EMBL:CDJ42791.1} OS=Eimeria tenella (Coccidian parasite) PE=4 SV=1	hypothetical protein, conserved [Eimeria tenella]	Drosophila melanogaster chromosome 2R
EVM0000822	3951.61	3963.65	4149.58	3602.96	4226.8	3635.27	2182.01	2201.2	2031.47	2080.3	2083.23	1789.76	1743.41	1775.45	1784.51	1664.45	1479.38	--	Profilin {ECO:0000250|UniProtKB:P86294} OS=Plasmodium falciparum (isolate 3D7) PE=3 SV=1	Profilin {ECO:0000256|RuleBase:RU003909} OS=Eimeria tenella (Coccidian parasite) PE=2 SV=1	19 kDa sporozoite antigen [Eimeria tenella]	Eimeria tenella strain WAMPLER 19 kDa sporozoite antigen mRNA, complete cds
EVM0000823	70.3626	63.4834	55.4596	67.6087	67.7644	67.5634	39.4901	40.9169	39.2123	27.4603	28.595	25.0296	47.1149	47.4136	53.2851	39.8438	51.1943	Glutamate-cysteine ligase	Glutamate--cysteine ligase GN=gcsA OS=Dictyostelium discoideum (Slime mold) PE=2 SV=1	Gamma-glutamylcysteine synthetase, putative {ECO:0000313|EMBL:CDJ41646.1} OS=Eimeria tenella (Coccidian parasite) PE=4 SV=1	gamma-glutamylcysteine synthetase, putative [Eimeria tenella]	Gongylonema pulchrum genome assembly G_pulchrum_Hokkaido ,scaffold GPUH_scaffold0007125
EVM0000824	0	0.19129	0	0	0.302047	0.0837919	0	0.571992	0.41688	0.098507	0.117688	0.103884	0	0.12391	0.132121	0.103576	0.660991	--	--	Uncharacterized protein {ECO:0000313|EMBL:CDJ39882.1} (Fragment) OS=Eimeria tenella (Coccidian parasite) PE=4 SV=1	hypothetical protein ETH_00024250, partial [Eimeria tenella]	Eimeria tenella chromosome 1, ordered contigs
EVM0000825	4.49535	6.01312	6.24215	12.6552	9.62131	7.71548	9.88703	8.90716	8.30619	5.3546	3.84744	3.43637	7.45984	2.49283	7.51401	11.3003	14.9175	--	--	Uncharacterized protein {ECO:0000313|EMBL:CDJ40409.1} OS=Eimeria tenella (Coccidian parasite) PE=4 SV=1	hypothetical protein, conserved [Eimeria tenella]	Dendroctonus ponderosae Seq01008954, whole genome shotgun sequence
EVM0000826	1.08916	0.464413	0.733142	0.601622	1.3444	0.712003	0.354532	10.9937	0.506049	0.478309	0.285721	0.50442	2.52186	1.80496	0.160381	2.01168	4.1456	--	--	Uncharacterized protein {ECO:0000313|EMBL:CDJ45386.1} OS=Eimeria tenella (Coccidian parasite) PE=4 SV=1	hypothetical protein, conserved [Eimeria tenella]	Drosophila pseudoobscura pseudoobscura GA14403 (Dpse\GA14403), transcript variant C, mRNA
EVM0000828	43.538	50.6344	56.1324	63.7583	59.1302	46.0861	60.2801	65.062	57.4239	47.9447	41.9786	27.8804	61.9861	22.6157	52.6367	93.6071	97.1843	--	--	Uncharacterized protein {ECO:0000313|EMBL:CDJ68368.1} OS=Eimeria necatrix PE=4 SV=1	hypothetical protein, conserved [Eimeria necatrix]	Eimeria tenella clone Etm120H06 hypothetical protein mRNA, complete cds
EVM0000829	0.130735	0.174202	0.125716	0	0.0366754	0	0.283703	0	0.417604	0	0	0.0378418	0.378382	0.0902726	0.385019	0.150917	0.361167	--	--	Uncharacterized protein {ECO:0000313|EMBL:CDJ41573.1} OS=Eimeria tenella (Coccidian parasite) PE=4 SV=1	hypothetical protein, conserved [Eimeria tenella]	--
EVM0000830	0	0	0.0186455	0.128525	0	0	0	0	0.112612	0	0.152597	0	0.0280598	0.0267774	0.0285519	0.201449	0.0952289	--	--	Uncharacterized protein {ECO:0000313|EMBL:CDJ41682.1} OS=Eimeria tenella (Coccidian parasite) PE=4 SV=1	hypothetical protein, conserved [Eimeria tenella]	--
EVM0000831	16.5497	10.935	12.5604	16.9232	13.1991	11.6874	10.9077	9.22795	11.8359	4.80519	8.25244	6.17601	20.8817	17.8497	24.8731	22.4202	29.8082	KRI1-like family	Protein KRI1 homolog GN=CG5645 OS=Drosophila melanogaster (Fruit fly) PE=1 SV=1	Krr1 family, zinc finger-containing protein, putative {ECO:0000313|EMBL:CDJ38970.1} OS=Eimeria tenella (Coccidian parasite) PE=4 SV=1	krr1 family, zinc finger-containing protein, putative [Eimeria tenella]	Hammondia hammondi zinc finger, zz type domain-containing protein partial mRNA
EVM0000832	2.22068	3.94536	3.91494	8.1776	8.72161	5.18463	4.01584	12.5838	3.43926	9.7522	3.8837	3.42819	32.1362	32.7121	28.8849	29.9074	29.9925	Clathrin adaptor complex small chain	AP-3 complex subunit sigma GN=ap3s1 OS=Dictyostelium discoideum (Slime mold) PE=3 SV=1	Adaptor-related protein complex 3, sigma 2 subunit, putative {ECO:0000313|EMBL:CDI83279.1} OS=Eimeria acervulina (Coccidian parasite) PE=4 SV=1	adaptor-related protein complex 3, sigma 2 subunit, putative [Eimeria acervulina]	Neospora caninum Liverpool putative adaptor-related protein complex 3, sigma 2 subunit (NCLIV_052120) mRNA, complete cds
EVM0000833	65.068	74.7396	70.9043	85.1741	72.4341	62.9404	61.3371	56.0774	54.0932	50.4179	48.8667	35.6465	89.6694	51.6288	111.814	38.5271	81.1624	High-temperature-induced dauer-formation protein	Protein HID1 GN=hid1 OS=Dictyostelium discoideum (Slime mold) PE=3 SV=1	GI18945, related {ECO:0000313|EMBL:CDJ40701.1} OS=Eimeria tenella (Coccidian parasite) PE=4 SV=1	GI18945, related [Eimeria tenella]	--
EVM0000834	240.925	234.408	200.118	229.277	184.073	227.608	247.285	250.135	258.905	228.276	249.055	237.32	161.424	172.09	181.23	194.845	228.7	Protein kinase domain	Probable serine/threonine-protein kinase nek3 GN=nek3 OS=Dictyostelium discoideum (Slime mold) PE=3 SV=1	Protein kinase (Incomplete catalytic triad), putative {ECO:0000313|EMBL:CDJ42757.1} OS=Eimeria tenella (Coccidian parasite) PE=4 SV=1	protein kinase (incomplete catalytic triad), putative [Eimeria tenella]	Hammondia hammondi protein kinase (incomplete catalytic triad) partial mRNA
EVM0000835	0	0	0	0	0	0	0	0	0.429907	0	0	0	0	0	0	0	0	#N/A	#N/A	#N/A	#N/A	#N/A
EVM0000836	1.31652	1.30661	1.5279	1.95594	2.03766	1.65343	3.49727	3.52111	3.58574	0.797454	0.178637	1.15636	3.81036	2.82121	3.40925	3.03951	5.29525	DNA polymerase family B	DNA polymerase delta catalytic subunit GN=POLD1 OS=Plasmodium falciparum (isolate K1 / Thailand) PE=3 SV=1	DNA polymerase zeta catalytic subunit, putative {ECO:0000313|EMBL:CDJ36961.1} OS=Eimeria tenella (Coccidian parasite) PE=4 SV=1	DNA polymerase zeta catalytic subunit, putative [Eimeria tenella]	Salpingoeca sp. ATCC 50818 DNA polymerase zeta catalytic subunit (PTSG_00544) mRNA, complete cds
EVM0000837	27.0493	21.0148	26.121	39.9489	30.4814	31.8972	38.5521	35.1332	38.9413	22.9648	20.972	26.3417	24.465	16.5407	28.8602	31.5558	43.9069	Leucine Rich repeats (2 copies)	Acidic leucine-rich nuclear phosphoprotein 32-related protein GN=PF14_0257 OS=Plasmodium falciparum (isolate 3D7) PE=3 SV=1	Inhibitor-1 of protein phosphatase type 2A, putative {ECO:0000313|EMBL:CDJ39157.1} (Fragment) OS=Eimeria tenella (Coccidian parasite) PE=4 SV=1	inhibitor-1 of protein phosphatase type 2A, putative, partial [Eimeria tenella]	Neospora caninum Liverpool putative inhibitor-1 of protein phosphatase type 2A (NCLIV_035310) mRNA, complete cds
EVM0000838	0.068387	0	0	0.302201	0.153478	0.127731	0.667819	0	0	0.225243	0	0.316719	0	0.0944426	0.503505	0.947331	1.67934	Acetyltransferase (GNAT) family	N-alpha-acetyltransferase 20 GN=nat5 OS=Dictyostelium discoideum (Slime mold) PE=3 SV=2	N-acetyltransferase 5, putative {ECO:0000313|EMBL:CDJ64507.1} OS=Eimeria necatrix PE=4 SV=1	N-acetyltransferase 5, putative [Eimeria necatrix]	Anopheles gambiae isolate 804 microsatellite AGXL4C1 sequence; and putative octopamine receptor 1 gene, partial cds
EVM0000839	9.13249	9.13604	10.268	18.626	13.2434	18.5006	23.3244	24.0342	21.5422	22.3666	17.1388	17.5687	47.1708	29.2986	37.4468	69.0927	67.6232	Dpy-30 motif	Dosage compensation protein dpy-30 GN=dpy-30 OS=Caenorhabditis elegans PE=2 SV=1	Uncharacterized protein {ECO:0000313|EMBL:CDJ63810.1} OS=Eimeria necatrix PE=4 SV=1	hypothetical protein ENH_00052440 [Eimeria necatrix]	PREDICTED: Harpegnathos saltator SH3 and multiple ankyrin repeat domains protein 1 (LOC105181967), mRNA
EVM0000840	0	0	0.246395	0	0	0	0	0	0	0	0	0	0	0	0	0	0	#N/A	#N/A	#N/A	#N/A	#N/A
EVM0000841	0.0325341	0.0953726	0.00782126	0.0539128	0.0182537	0.0835532	0.0794262	0.0691348	0.236189	0.0357187	0.117352	0.0282514	0.612056	0.494226	0.335349	0.253507	0.629149	Hydrolytic ATP binding site of dynein motor region D1	Dynein beta chain, ciliary OS=Tripneustes gratilla (Hawaian sea urchin) PE=1 SV=1	Uncharacterized protein {ECO:0000313|EMBL:CDJ53066.1} OS=Eimeria brunetti PE=4 SV=1	hypothetical protein EBH_0006090 [Eimeria brunetti]	Hammondia hammondi dynein heavy chain family protein partial mRNA
EVM0000842	67.2609	60.6371	58.2724	58.5957	51.8984	64.9674	53.7969	51.0461	56.6982	46.9793	42.8514	44.2038	50.7999	60.3326	43.5788	45.1077	45.7752	--	--	Uncharacterized protein {ECO:0000313|EMBL:CDJ43036.1} OS=Eimeria tenella (Coccidian parasite) PE=4 SV=1	hypothetical protein, conserved [Eimeria tenella]	Eimeria tenella clone Etm105C11 hypothetical protein mRNA, complete cds
EVM0000843	521.257	532.292	562.474	568.794	652.642	538.503	711.593	665.502	659.277	982.602	963.556	948.678	828.333	944.218	726.487	839.485	756.106	--	--	Uncharacterized protein {ECO:0000313|EMBL:CDJ43307.1} OS=Eimeria tenella (Coccidian parasite) PE=4 SV=1	hypothetical protein, conserved [Eimeria tenella]	Eimeria tenella clone Etm103C09 hypothetical protein mRNA, complete cds
EVM0000844	0	0	0	0.449456	0	0.189971	0	0	0	0	0	0	0.294377	0	0	2.11342	2.49764	#N/A	#N/A	#N/A	#N/A	#N/A
EVM0000845	1.38963	1.13278	0.943254	2.61884	1.74279	1.67944	3.01558	2.60554	1.70908	1.52565	2.78768	2.17679	21.6476	25.8511	16.9718	8.58692	10.6387	--	Protein slit C-product (Precursor) GN=sli OS=Drosophila melanogaster (Fruit fly) PE=1 SV=2	Uncharacterized protein {ECO:0000313|EMBL:CDJ42008.1} OS=Eimeria tenella (Coccidian parasite) PE=4 SV=1	hypothetical protein, conserved [Eimeria tenella]	Plasmodium falciparum 3D7 conserved Apicomplexan protein, unknown function (PFF1120c) mRNA, complete cds
EVM0000846	0.64058	1.02428	0.554388	0.707677	0.646933	1.13663	0.55604	0.47643	0.74407	0	0	0	0.370802	0.176929	0.943265	0.591576	0	FtsJ-like methyltransferase	Putative rRNA methyltransferase {ECO:0000255|HAMAP-Rule:MF_03163} GN=fsjC OS=Dictyostelium discoideum (Slime mold) PE=3 SV=1	FtsJ-like methyltransferase domain-containing protein, putative {ECO:0000313|EMBL:CDJ44074.1} OS=Eimeria tenella (Coccidian parasite) PE=3 SV=1	ftsJ-like methyltransferase domain-containing protein, putative [Eimeria tenella]	Eimeria tenella clone Etm030A12 hypothetical protein mRNA, complete cds
EVM0000847	0	0	0	0.0363449	0	0.0307237	0	0.034955	0	0	0	0.038091	0.0476092	0.0454335	0	0	0	Leucine Rich repeats (2 copies)	Protein phosphatase 1 regulatory subunit SDS22 homolog GN=sds-22 OS=Caenorhabditis elegans PE=3 SV=1	Uncharacterized protein {ECO:0000313|EMBL:CDJ39521.1} OS=Eimeria tenella (Coccidian parasite) PE=4 SV=1	hypothetical protein, conserved [Eimeria tenella]	--
EVM0000848	890.059	935.551	968.912	911.17	931.833	890.282	1238.44	1265.39	1224.72	1184.8	1252.79	1320.5	762.559	900.23	776.819	822.803	842.096	Alpha/beta hydrolase family	Probable protein phosphatase methylesterase 1 GN=B0464.9 OS=Caenorhabditis elegans PE=3 SV=1	Protein phosphatase methylesterase 1 {ECO:0000256|PIRNR:PIRNR022950} OS=Eimeria tenella (Coccidian parasite) PE=3 SV=1	protein phosphatase methylesterase 1, putative [Eimeria tenella]	Hammondia hammondi chain a, pp2a-specific methylesterase apo form (pme), putative partial mRNA
EVM0000849	0.0408714	0.174274	0.314418	0.0903048	0	0.0763381	0	0.0868515	0	0.358977	0.375265	0.141965	0.591464	0.451548	0.48147	0.613352	0.451644	--	--	Uncharacterized protein {ECO:0000313|EMBL:CDJ36921.1} OS=Eimeria tenella (Coccidian parasite) PE=4 SV=1	hypothetical protein, conserved [Eimeria tenella]	--
EVM0000850	0.657077	0.428044	0.24572	0.887214	0.16385	0.613633	0.633733	0.620572	1.31446	1.04202	1.24491	0.845306	8.50509	13.0064	14.7284	9.18644	10.488	Nucleolar protein,Nop52	Ribosomal RNA processing protein 1 homolog GN=Nnp-1 OS=Drosophila melanogaster (Fruit fly) PE=1 SV=1	Nucleolar protein,Nop52 domain containing protein, putative {ECO:0000313|EMBL:CDJ41497.1} OS=Eimeria tenella (Coccidian parasite) PE=4 SV=1	Nucleolar protein,Nop52 domain containing protein, putative [Eimeria tenella]	--
EVM0000851	4.39255	9.67697	3.94232	9.38178	3.94321	3.82865	15.2514	17.7349	11.565	6.10852	6.14563	4.74672	3.81397	2.42645	5.17448	3.38043	8.98876	--	--	Uncharacterized protein {ECO:0000313|EMBL:CDJ40539.1} OS=Eimeria tenella (Coccidian parasite) PE=4 SV=1	hypothetical protein, conserved [Eimeria tenella]	--
EVM0000852	11.8829	13.2891	14.7935	28.7166	19.7631	19.5688	15.5411	15.7256	11.8309	14.0944	12.3856	9.15169	18.9619	7.47256	18.6695	25.7812	30.2874	Fibronectin-binding protein A N-terminus (FbpA)	--	Uncharacterized protein {ECO:0000313|EMBL:CDJ38190.1} OS=Eimeria tenella (Coccidian parasite) PE=4 SV=1	hypothetical protein, conserved [Eimeria tenella]	Haliotis discus hannai clone CHh533 microsatellite sequence
EVM0000853	0.614957	0	0	0	0	0	0	0.217797	0.714308	0	0	0	1.18657	0.849257	2.11291	1.65641	1.51011	--	--	Uncharacterized protein {ECO:0000313|EMBL:CDJ37146.1} OS=Eimeria tenella (Coccidian parasite) PE=4 SV=1	hypothetical protein, conserved [Eimeria tenella]	--
EVM0000854	185.465	200.018	224.258	274.965	252.518	203.822	208.42	204.69	192.976	182.339	187.707	127.264	401.968	239.689	442.178	380.439	452.833	von Willebrand factor type A domain	26S proteasome non-ATPase regulatory subunit 4 GN=Rpn10 OS=Drosophila melanogaster (Fruit fly) PE=1 SV=2	26S proteasome non-ATPase regulatory subunit 4, putative {ECO:0000313|EMBL:CDJ39920.1} OS=Eimeria tenella (Coccidian parasite) PE=4 SV=1	26S proteasome non-ATPase regulatory subunit 4, putative [Eimeria tenella]	Drosophila grimshawi GH10944 (Dgri\GH10944), mRNA
EVM0000855	0.679414	0.434548	0.609775	0.550425	0.508261	0.676792	1.1795	0.721876	0.263059	0.198912	0.118821	0	0.196641	1.00082	0.800359	2.61433	3.55924	--	--	Protein EMB-4, isoform d, related {ECO:0000313|EMBL:CDJ37308.1} OS=Eimeria tenella (Coccidian parasite) PE=4 SV=1	Protein EMB-4, isoform d, related [Eimeria tenella]	Eimeria tenella clone Etm041E11 hypothetical protein mRNA, complete cds
EVM0000856	2.25066	2.58279	4.64873	5.6959	3.53059	2.7131	2.75352	2.50113	2.73431	1.36155	1.34049	0.74453	7.01254	2.64829	6.07028	7.56898	5.96388	--	--	Uncharacterized protein {ECO:0000313|EMBL:CDJ42751.1} OS=Eimeria tenella (Coccidian parasite) PE=4 SV=1	hypothetical protein, conserved [Eimeria tenella]	Haliotis discus hannai clone CHh406 microsatellite sequence
EVM0000857	0.181899	0.290852	0.174915	0.502378	0.102057	0.0849359	0	0	0	0	0	0	0.394848	0.376803	1.47317	2.51975	2.12171	Tetratricopeptide repeat	--	Uncharacterized protein {ECO:0000313|EMBL:CDJ37077.1} OS=Eimeria tenella (Coccidian parasite) PE=4 SV=1	hypothetical protein ETH_00005350 [Eimeria tenella]	--
EVM0000858	6.09242	6.70564	7.57321	9.68545	6.05835	6.38345	1.77354	2.89451	1.61095	2.93654	3.24844	3.49828	9.10327	5.6775	6.49134	3.9453	7.29793	Trehalose-phosphatase	Reticulocyte-binding protein 2 homolog a {ECO:0000312|EMBL:CAD52492.1} GN=PF13_0198 OS=Plasmodium falciparum (isolate 3D7) PE=3 SV=1	Trehalose-6-phosphate synthase, related {ECO:0000313|EMBL:CDJ37884.1} OS=Eimeria tenella (Coccidian parasite) PE=4 SV=1	Trehalose-6-phosphate synthase, related [Eimeria tenella]	Spirometra erinaceieuropaei genome assembly S_erinaceieuropaei ,scaffold SPER_scaffold0042882
EVM0000859	1699.24	1899.47	2153.64	1877.79	2005.18	1498.37	1363.9	1322.67	1238.72	647.348	615.664	465.93	1014.12	536.877	897.052	1470.54	1372.34	#N/A	#N/A	#N/A	#N/A	#N/A
EVM0000860	0.270082	0.0719761	0.259714	0.298372	0.606135	0.189169	0.219786	1.07611	0.470574	0	0	0.469059	0.586269	0.652723	0.596551	1.71477	0.994837	--	--	--	--	Spirometra erinaceieuropaei genome assembly S_erinaceieuropaei ,scaffold SPER_scaffold0004729
EVM0000861	2.19026	3.50218	1.05308	1.20984	3.68663	3.40907	1.18825	0.387857	0.424018	0.400775	0	1.69061	0	0.504125	1.07506	0	0	#N/A	#N/A	#N/A	#N/A	#N/A
EVM0000862	0	0.84376	0.253714	1.16592	1.48033	0.985592	0	0.840998	0	1.44835	0.692144	0	0.763633	1.0931	5.82769	2.74116	6.15507	--	--	Uncharacterized protein {ECO:0000313|EMBL:CDI79772.1} OS=Eimeria acervulina (Coccidian parasite) PE=4 SV=1	hypothetical protein, conserved [Eimeria acervulina]	Drosophila pseudoobscura pseudoobscura GA26011 (Dpse\GA26011), mRNA
EVM0000863	0	0	0	0	0	0	0	0	0	0	0	0	0	0	0	0	0.0408478	Myosin head (motor domain)	Myosin heavy chain, non-muscle GN=zip OS=Drosophila melanogaster (Fruit fly) PE=1 SV=2	Uncharacterized protein {ECO:0000313|EMBL:CDJ39887.1} OS=Eimeria tenella (Coccidian parasite) PE=4 SV=1	hypothetical protein ETH_00024275 [Eimeria tenella]	Toxoplasma gondii ME49 myosin IJ heavy chain, putative, mRNA
EVM0000864	401.922	346.352	335.712	402.428	366.788	421.924	451.219	460.55	469.979	311.623	376.148	332.314	218.998	276.177	290.519	158.325	275.26	Trehalase	Trehalase (Precursor) OS=Bombyx mori (Silk moth) PE=1 SV=1	Uncharacterized protein {ECO:0000313|EMBL:CDJ30767.1} OS=Eimeria mitis PE=4 SV=1	hypothetical protein, conserved [Eimeria mitis]	--
EVM0000865	1.81475	2.64721	2.75538	0.949657	1.9292	3.74631	0.829077	1.21779	0.887551	0.629174	2.50561	2.43291	5.66703	6.46328	6.61029	3.19748	7.74	--	--	DNA polymerase epsilon catalytic subunit a, related {ECO:0000313|EMBL:CDJ39091.1} OS=Eimeria tenella (Coccidian parasite) PE=4 SV=1	DNA polymerase epsilon catalytic subunit a, related [Eimeria tenella]	--
EVM0000866	2.62113	1.43938	1.68033	3.99252	3.34232	2.03985	1.72364	1.35028	1.3839	1.74406	1.14601	0.965614	32.1266	13.2725	33.5673	28.7906	42.3739	--	Reticulocyte-binding protein 2 homolog a {ECO:0000312|EMBL:CAD52492.1} GN=PF13_0198 OS=Plasmodium falciparum (isolate 3D7) PE=3 SV=1	Uncharacterized protein {ECO:0000313|EMBL:CDJ38525.1} OS=Eimeria tenella (Coccidian parasite) PE=4 SV=1	hypothetical protein, conserved [Eimeria tenella]	Drosophila mojavensis GI14833 (Dmoj\GI14833), mRNA
EVM0000867	2156.8	2274.49	2498.46	3074.15	3285.8	2601.29	3632.94	3399	3348.52	2366.89	2522.35	2092.51	2351.78	1473.2	2434.7	2756.08	3038.85	--	Reticulocyte-binding protein 2 homolog a {ECO:0000312|EMBL:CAD52492.1} GN=PF13_0198 OS=Plasmodium falciparum (isolate 3D7) PE=3 SV=1	Uncharacterized protein {ECO:0000313|EMBL:CDJ44040.1} OS=Eimeria tenella (Coccidian parasite) PE=4 SV=1	hypothetical protein, conserved [Eimeria tenella]	Eimeria tenella chromosome 1, ordered contigs
EVM0000868	22.2939	14.6675	20.0981	15.0083	17.9807	21.7958	8.8821	5.36663	6.87852	23.1376	17.8193	17.7459	11.0901	18.5208	13.0799	5.22752	5.77395	--	--	--	--	Hammondia hammondi NAD/NADP octopine/nopaline dehydrogenase, alpha-helical domain-containing protein partial mRNA
EVM0000869	74.7226	70.4137	77.7673	112.155	119.571	92.4074	199.455	204.213	195.08	130.694	124.921	135.895	58.2288	59.0453	70.2179	104.066	103.299	Chromo (CHRromatin Organisation MOdifier) domain	--	Uncharacterized protein {ECO:0000313|EMBL:CDJ65268.1} OS=Eimeria necatrix PE=4 SV=1	hypothetical protein, conserved [Eimeria necatrix]	PREDICTED: Aplysia californica putative GPI-anchored protein PB15E9.01c-like (LOC101854038), mRNA
EVM0000870	0	0	0	0	0	0	0	0.248365	0	0	0	0	0.338276	0	0	0.269842	0	--	--	Uncharacterized protein {ECO:0000313|EMBL:CDJ37506.1} OS=Eimeria tenella (Coccidian parasite) PE=4 SV=1	hypothetical protein, conserved [Eimeria tenella]	Eimeria tenella clone Etm101D08 hypothetical protein mRNA, complete cds
EVM0000871	112.917	105.248	120.272	133.291	131.668	135.899	113.125	92.378	93.5019	96.8703	104.86	87.869	244.976	244.465	263.106	311.73	327.04	S25 ribosomal protein	40S ribosomal protein S25 OS=Leishmania infantum PE=2 SV=1	R1 protein, putative {ECO:0000313|EMBL:CDJ42291.1} OS=Eimeria tenella (Coccidian parasite) PE=4 SV=1	R1 protein, putative [Eimeria tenella]	Hammondia hammondi ribosomal protein RPS25 partial mRNA
EVM0000872	0.263843	1.12501	2.28342	2.33183	1.48033	0.739194	0.286278	2.24266	1.83881	0	1.03822	0	2.67271	1.45747	4.27364	8.52806	7.45088	--	--	Uncharacterized protein {ECO:0000313|EMBL:CDJ60437.1} OS=Eimeria maxima (Coccidian parasite) PE=4 SV=1	hypothetical protein, conserved [Eimeria maxima]	Eimeria tenella clone Etm026A05 hypothetical protein mRNA, complete cds
EVM0000873	5.64363	5.24708	6.40627	6.89106	7.76136	4.20054	3.22291	3.78717	4.28812	2.23617	2.33764	1.62129	5.71083	2.34402	6.18589	7.24963	9.11758	--	--	Uncharacterized protein {ECO:0000313|EMBL:CDJ63423.1} OS=Eimeria necatrix PE=4 SV=1	hypothetical protein, conserved [Eimeria necatrix]	Eimeria tenella chromosome 1, ordered contigs
EVM0000874	17.8263	21.2725	21.0032	29.1705	27.6497	17.9544	11.1563	12.67	14.6286	8.34948	5.18713	4.29697	27.734	14.8717	33.7749	21.6317	42.2061	--	--	Uncharacterized protein {ECO:0000313|EMBL:CDJ43852.1} OS=Eimeria tenella (Coccidian parasite) PE=4 SV=1	hypothetical protein ETH_00032755 [Eimeria tenella]	--
EVM0000875	0	0	0	0	0	0	0	0	0	0	0	0	0	0.657163	0.23357	0.183107	0.389513	#N/A	#N/A	#N/A	#N/A	#N/A
EVM0000876	13.2832	14.5707	15.9075	15.3327	13.8436	14.0087	20.1169	21.2259	20.925	14.6604	13.6074	13.8781	10.4481	9.72866	12.4377	14.2818	19.5798	Uroporphyrinogen-III synthase HemD	--	Uncharacterized protein {ECO:0000313|EMBL:CDJ43362.1} OS=Eimeria tenella (Coccidian parasite) PE=4 SV=1	hypothetical protein, conserved [Eimeria tenella]	Drosophila mojavensis GI14833 (Dmoj\GI14833), mRNA
EVM0000877	2.33569	1.13174	1.12301	2.16983	3.69316	2.13169	14.2842	17.3717	19.4846	4.42928	5.29173	4.85546	1.99731	2.78574	3.59568	4.53463	5.80079	--	--	Uncharacterized protein {ECO:0000313|EMBL:CDJ38090.1} OS=Eimeria tenella (Coccidian parasite) PE=4 SV=1	hypothetical protein, conserved [Eimeria tenella]	--
EVM0000878	0.0172666	0	0.0664149	0.114451	0.0775015	0.0322499	0.0374696	0.0550372	0.0200562	0.227481	0.158535	0.0599747	1.37429	1.7407	1.01701	0.996607	1.48402	--	--	Uncharacterized protein {ECO:0000313|EMBL:CDJ41385.1} OS=Eimeria tenella (Coccidian parasite) PE=4 SV=1	hypothetical protein, conserved [Eimeria tenella]	--
EVM0000879	8.33276	7.34653	9.03705	13.0124	10.2644	9.77115	15.9753	19.4379	17.3931	11.0056	8.38221	7.39908	24.1173	16.6989	23.0642	37.7533	34.3089	Putative GTP-binding controlling metal-binding	--	YrdC domain protein, putative {ECO:0000313|EMBL:CDJ68287.1} OS=Eimeria necatrix PE=4 SV=1	yrdC domain protein, putative [Eimeria necatrix]	Eimeria tenella chromosome 1, ordered contigs
EVM0000880	0	0	0	0	0	0	0	0	0	0	0	0	0.748805	0	0	0	0	--	--	Uncharacterized protein {ECO:0000313|EMBL:CDI78841.1} OS=Eimeria acervulina (Coccidian parasite) PE=4 SV=1	hypothetical protein EAH_00037400 [Eimeria acervulina]	--
EVM0000881	0	0	0	0.211794	0	0.71615	0	1.22217	0.445372	1.26287	0.502925	0	0	0	0	0.221309	2.1185	--	--	--	--	Drosophila melanogaster chromosome 3R
EVM0000882	15.1494	10.836	15.5768	18.4026	12.3634	12.0042	5.69268	2.92659	5.3324	3.02406	2.58063	1.59457	9.11097	2.35479	9.07763	4.01243	6.52234	Protein kinase domain	Myosin light chain kinase A GN=mlkA OS=Dictyostelium discoideum (Slime mold) PE=1 SV=2	CAM Kinase, RAD family, putative {ECO:0000313|EMBL:CDJ59370.1} OS=Eimeria maxima (Coccidian parasite) PE=4 SV=1	CAM Kinase, RAD family, putative [Eimeria maxima]	Spirometra erinaceieuropaei genome assembly S_erinaceieuropaei ,scaffold SPER_scaffold0068816
EVM0000883	0.362149	0	0	0.100021	0.101595	0.422756	0	0.384783	0.210328	0	0.118754	0	0	0.250064	0	0.104514	0	--	--	--	--	Spirometra erinaceieuropaei genome assembly S_erinaceieuropaei ,scaffold SPER_scaffold0002005
EVM0000884	20.0851	21.5613	19.9125	15.9073	15.9354	16.8814	9.54594	9.76849	7.98478	4.68975	4.8237	4.74924	8.31038	11.642	11.3304	6.43323	10.3854	--	--	Uncharacterized protein {ECO:0000313|EMBL:CDJ38743.1} OS=Eimeria tenella (Coccidian parasite) PE=4 SV=1	hypothetical protein, conserved [Eimeria tenella]	--
EVM0000885	198.169	228.605	242.015	300.469	266.988	252.22	203.775	237.969	235.835	278.866	265.478	190.509	679.145	406.857	687.32	655.522	854.331	--	--	Uncharacterized protein {ECO:0000313|EMBL:CDJ43811.1} OS=Eimeria tenella (Coccidian parasite) PE=4 SV=1	hypothetical protein ETH_00016780 [Eimeria tenella]	Drosophila virilis GJ13096 (Dvir\GJ13096), mRNA
EVM0000886	18.8458	19.2896	18.0645	18.8969	20.0361	18.9729	19.2761	19.9598	19.7293	14.793	21.1766	16.2607	19.6291	22.7935	24.0388	27.6788	30.3978	--	--	Uncharacterized protein {ECO:0000313|EMBL:CDJ43131.1} OS=Eimeria tenella (Coccidian parasite) PE=4 SV=1	hypothetical protein, conserved [Eimeria tenella]	--
EVM0000887	0.038096	0.0812197	0.128217	0.126259	0	0.0355771	0.0826707	0	0.0442507	0.0209125	0	0	0	0	0.0280485	0.241874	0.350812	--	--	Uncharacterized protein {ECO:0000313|EMBL:CDJ37272.1} OS=Eimeria tenella (Coccidian parasite) PE=4 SV=1	hypothetical protein, conserved [Eimeria tenella]	Drosophila ananassae GF20760 (Dana\GF20760), mRNA
EVM0000888	17.0528	12.9612	8.85672	13.3653	9.41422	12.3769	7.256	8.36489	9.18008	10.8461	10.8049	10.0304	80.7193	87.1053	84.2835	30.1069	33.5153	X-domain of DnaJ-containing	Uncharacterized J domain-containing protein PF14_0013 GN=PF14_0013 OS=Plasmodium falciparum (isolate 3D7) PE=3 SV=2	DnaJ domain-containing protein, putative {ECO:0000313|EMBL:CDJ62974.1} OS=Eimeria necatrix PE=4 SV=1	DnaJ domain-containing protein, putative [Eimeria necatrix]	Hammondia hammondi DnaJ domain-containing protein partial mRNA
EVM0000889	41.5122	36.9714	36.5704	39.647	43.4265	37.767	25.1364	26.7485	29.0868	42.6352	36.1828	37.8306	304.632	368.751	285.327	153.037	148.633	Ribulose-phosphate 3 epimerase family	--	Ribulose-phosphate 3-epimerase {ECO:0000256|PIRNR:PIRNR001461} OS=Neospora caninum (strain Liverpool) PE=3 SV=1	ribulose-phosphate 3-epimerase [Toxoplasma gondii ME49]	Neospora caninum Liverpool hypothetical protein (NCLIV_065340) mRNA, complete cds
EVM0000890	0.223844	0.0340879	0.15375	0.176636	0.215299	0.0298634	0.0346969	0.0679526	0.037144	0	0.125832	0.111073	0.694142	0	0.141263	0.479886	0.0785258	--	--	Uncharacterized protein {ECO:0000313|EMBL:CDJ37492.1} OS=Eimeria tenella (Coccidian parasite) PE=4 SV=1	hypothetical protein, conserved [Eimeria tenella]	Haliotis discus hannai clone CHh533 microsatellite sequence
EVM0000891	0.682767	0.46904	0.598194	0.754283	0.578871	0.311727	0.872526	0.354659	0.193862	0.233209	0.139309	0.491879	1.75654	0.733369	1.51925	1.73397	2.64535	RNA pseudouridylate synthase	Protein PF14_0175 GN=PF14_0175 OS=Plasmodium falciparum (isolate 3D7) PE=3 SV=1	Uncharacterized protein {ECO:0000313|EMBL:CDJ44950.1} (Fragment) OS=Eimeria tenella (Coccidian parasite) PE=4 SV=1	hypothetical protein ETH_00038315, partial [Eimeria tenella]	Eimeria tenella chromosome 1, ordered contigs
EVM0000892	0	0.484203	0	0.250904	0	0	0	0	0	0	0	0	0	0.940938	0.33443	0.524351	0.278856	#N/A	#N/A	#N/A	#N/A	#N/A
EVM0000893	0	0	0	0	0	0	0	0	0	0.286829	0	0	0	0	0	0	0.320775	#N/A	#N/A	#N/A	#N/A	#N/A
EVM0000894	4.37507	2.75586	3.25094	6.8106	3.34731	3.90008	2.15777	3.59202	5.31289	2.61999	0	1.38151	3.16566	2.19708	5.56385	4.36177	8.7902	--	--	Bromodomain-containing protein, putative {ECO:0000313|EMBL:CDJ37092.1} OS=Eimeria tenella (Coccidian parasite) PE=4 SV=1	bromodomain-containing protein, putative [Eimeria tenella]	--
EVM0000895	0.701267	0	0	0	0	0	0	0	0	0.384955	0	0	1.52224	0.484225	0	0.809525	1.29154	--	--	--	--	Eimeria tenella clone Etm010B02 hypothetical protein mRNA, complete cds
EVM0000896	15.5724	19.1093	23.7242	35.4573	18.9982	17.5866	16.5527	17.0266	14.6178	12.7728	14.3099	9.8012	30.0035	16.1291	36.4624	18.2899	27.6241	--	--	Uncharacterized protein {ECO:0000313|EMBL:CDJ65224.1} (Fragment) OS=Eimeria necatrix PE=4 SV=1	hypothetical protein ENH_00002060, partial [Eimeria necatrix]	Neospora caninum Liverpool conserved hypothetical protein (NCLIV_015670) mRNA, complete cds
EVM0000898	0.288782	0.461757	0.971932	0.744403	1.13418	0.764116	1.04446	1.38073	0.391343	1.42672	0.631305	0.668713	4.03976	1.6617	4.25236	11.5566	9.86891	--	--	Uncharacterized protein {ECO:0000313|EMBL:CDJ66870.1} OS=Eimeria necatrix PE=4 SV=1	hypothetical protein, conserved [Eimeria necatrix]	Eimeria tenella clone Etm096C10 hypothetical protein mRNA, complete cds
EVM0000899	1.03488	0.551584	0.895633	0.685966	0.696761	1.15975	1.74046	2.85885	2.10362	1.42022	0.678704	2.15676	2.84546	4.6448	2.74298	3.94231	2.66835	Galactose oxidase, central domain	Ras guanine nucleotide exchange factor F GN=gefF OS=Dictyostelium discoideum (Slime mold) PE=2 SV=1	Kelch motif domain-containing protein, putative {ECO:0000313|EMBL:CDJ37800.1} OS=Eimeria tenella (Coccidian parasite) PE=4 SV=1	kelch motif domain-containing protein, putative [Eimeria tenella]	Neospora caninum Liverpool hypothetical protein (NCLIV_021260) mRNA, complete cds
EVM0000900	3.237	3.13561	3.02231	3.54638	2.96917	3.28638	2.05488	2.05502	1.37293	1.94651	2.6074	2.16162	6.33654	7.27119	9.17705	5.82988	5.85447	WD domain, G-beta repeat	--	WD domain, G-beta repeat-containing protein, putative {ECO:0000313|EMBL:CDJ41516.1} OS=Eimeria tenella (Coccidian parasite) PE=4 SV=1	WD domain, G-beta repeat-containing protein, putative [Eimeria tenella]	--
EVM0000901	0.266481	0	0	0.883181	0	0	0.289141	0	2.16673	0	0.349533	0	0	0.736023	0	1.23048	1.30876	--	--	Uncharacterized protein {ECO:0000313|EMBL:CDJ69117.1} OS=Eimeria necatrix PE=4 SV=1	hypothetical protein, conserved [Eimeria necatrix]	--
EVM0000902	239.984	216.5	161.713	204.412	182.795	226.366	147.184	155.005	186.769	162.977	185.233	154.094	182.795	231.203	218.59	173.275	228.479	Prefoldin subunit	Probable prefoldin subunit 5 GN=pfdn5 OS=Dictyostelium discoideum (Slime mold) PE=3 SV=1	Prefoldin subunit 5, putative {ECO:0000313|EMBL:CDJ38769.1} OS=Eimeria tenella (Coccidian parasite) PE=4 SV=1	prefoldin subunit 5, putative [Eimeria tenella]	Eimeria tenella clone Etm003A03 hypothetical protein mRNA, complete cds
EVM0000903	18.6312	18.4685	14.3997	23.8529	20.638	26.1397	30.0634	28.0052	32.5882	22.271	27.4069	26.7124	20.2214	25.4292	29.8385	20.9295	33.0308	Ubiquinol-cytochrome C chaperone	--	Uncharacterized protein {ECO:0000313|EMBL:CDJ28757.1} OS=Eimeria mitis PE=4 SV=1	hypothetical protein, conserved [Eimeria mitis]	--
EVM0000904	0.687324	2.15224	1.15664	1.13898	1.68715	1.16341	0.419495	1.46056	0.798366	0.990417	0.563459	1.19369	8.7032	3.61881	9.80468	7.43841	12.2367	Pyruvate phosphate dikinase, PEP/pyruvate binding domain	--	Phosphoglucan, water dikinase protein, putative {ECO:0000313|EMBL:CDJ38268.1} (Fragment) OS=Eimeria tenella (Coccidian parasite) PE=4 SV=1	phosphoglucan, water dikinase protein, putative, partial [Eimeria tenella]	Fonticula alba hypothetical protein mRNA
EVM0000905	1.86832	1.36268	2.45849	2.71581	1.54479	1.65296	2.24057	2.29852	1.37063	2.91486	2.19264	0.796958	10.5302	8.14785	11.1493	9.53507	14.1259	--	--	Surface antigen 23 {ECO:0000313|EMBL:CAE52308.1} (Precursor) OS=Eimeria tenella (Coccidian parasite) PE=2 SV=1	surface antigen 23 [Eimeria tenella]	Eimeria tenella mRNA for surface antigen 23 (sag23 gene)
EVM0000906	0.484512	0.258242	0.349433	0.267631	0.543685	1.13119	0.131428	0.257396	0	0.132984	0	0	3.33048	0.501834	0.356726	5.59308	5.35403	--	--	Uncharacterized protein {ECO:0000313|EMBL:CDJ68295.1} OS=Eimeria necatrix PE=4 SV=1	hypothetical protein ENH_00050240 [Eimeria necatrix]	Salpingoeca sp. ATCC 50818 hypothetical protein (PTSG_09458) mRNA, complete cds
EVM0000907	5.46874	4.44892	5.88154	6.12106	3.71428	9.00473	7.57335	6.95734	7.94032	5.05604	6.88998	8.91452	4.99832	8.64545	10.9137	5.067	6.53792	--	--	Uncharacterized protein {ECO:0000313|EMBL:CDJ39929.1} OS=Eimeria tenella (Coccidian parasite) PE=4 SV=1	hypothetical protein, conserved [Eimeria tenella]	--
EVM0000908	0.370628	0.434593	0.534598	0.0409449	0.374303	0.0346123	0.884714	0.0787582	0.387455	0.976576	0.145841	1.0728	2.14539	1.5867	2.61963	1.19796	1.59272	Major intrinsic protein	--	Aquaporin, putative {ECO:0000313|EMBL:CDI78816.1} OS=Eimeria acervulina (Coccidian parasite) PE=3 SV=1	aquaporin, putative [Eimeria acervulina]	--
EVM0000909	109.647	93.1741	87.5339	80.6748	90.1551	88.9341	36.5127	36.4857	31.346	43.1094	42.8562	36.3198	61.069	77.9877	69.2875	37.7172	43.0967	Transcription initiation factor IIF, beta subunit	--	Putative uncharacterized protein {ECO:0000313|EMBL:AET50601.1} OS=Eimeria tenella (Coccidian parasite) PE=2 SV=1	hypothetical protein [Eimeria tenella]	Eimeria tenella clone Etm101B02 hypothetical protein mRNA, complete cds
EVM0000910	86.1926	75.8268	75.4887	90.855	82.2773	82.2891	122.146	122.276	122.759	79.796	94.703	95.4052	119.554	128.472	162.385	89.2035	151.727	Aminopeptidase I zinc metalloprotease (M18)	Aspartyl aminopeptidase GN=dnpep OS=Dictyostelium discoideum (Slime mold) PE=1 SV=1	Aspartyl aminopeptidase, putative {ECO:0000313|EMBL:CDJ37715.1} OS=Eimeria tenella (Coccidian parasite) PE=3 SV=1	aspartyl aminopeptidase, putative [Eimeria tenella]	Neospora caninum Liverpool hypothetical protein (NCLIV_006860) mRNA, complete cds
EVM0000912	0	0	0	0	0	0	0	0	0	0	0	0	0	0	0	0	0	--	--	Lipase domain-containing protein, putative {ECO:0000313|EMBL:CDJ67379.1} OS=Eimeria necatrix PE=4 SV=1	lipase domain-containing protein, putative [Eimeria necatrix]	--
EVM0000913	46.8491	36.3673	37.9726	59.3536	81.0869	66.0789	34.8018	32.0811	39.5029	57.5104	48.9064	58.0995	62.4324	24.0394	25.1578	84.6574	101.456	--	--	Uncharacterized protein {ECO:0000313|EMBL:CDJ40195.1} (Fragment) OS=Eimeria tenella (Coccidian parasite) PE=4 SV=1	hypothetical protein, conserved, partial [Eimeria tenella]	--
EVM0000914	0	0.526048	0	0	0	0	0.133861	0	0.143302	0.270894	0	0	2.14241	1.87413	2.90665	5.12699	2.57511	--	--	Hexokinase, putative {ECO:0000313|EMBL:CDJ41772.1} OS=Eimeria tenella (Coccidian parasite) PE=3 SV=1	hexokinase, putative [Eimeria tenella]	Anopheles gambiae str. PEST AGAP013171-PA (AgaP_AGAP013171) mRNA, complete cds
EVM0000915	19.3805	20.3614	19.0844	18.6312	16.6242	20.1004	8.89664	13.5628	10.8228	17.0834	12.0992	15.9662	26.4281	30.496	30.1845	38.2911	30.0878	--	Putative exosome complex component rrp40 GN=exosc3 OS=Dictyostelium discoideum (Slime mold) PE=3 SV=1	MGC84934 protein, related {ECO:0000313|EMBL:CDJ41448.1} OS=Eimeria tenella (Coccidian parasite) PE=4 SV=1	MGC84934 protein, related [Eimeria tenella]	--
EVM0000916	0	0.073402	0	0	0	0	0.149427	0	0.0799828	0	0.451593	0	1.8933	0.760747	2.0279	1.98721	3.72	--	--	Uncharacterized protein {ECO:0000313|EMBL:CDJ41332.1} OS=Eimeria tenella (Coccidian parasite) PE=4 SV=1	hypothetical protein, conserved [Eimeria tenella]	--
EVM0000917	0	0	0	0	0	0	0	0	0	0	0	0	0	0	0	0	0	#N/A	#N/A	#N/A	#N/A	#N/A
EVM0000918	107.418	111.246	121.264	120.492	130.613	112.328	131.983	127.334	117.555	94.591	88.2427	73.6779	90.6838	67.1001	113.359	105.454	126.585	#N/A	#N/A	#N/A	#N/A	#N/A
EVM0000919	4.66912	5.4628	3.39477	7.04532	7.66735	5.63662	9.14377	9.67986	8.06903	5.25118	6.72178	5.66969	7.08645	3.93174	8.71996	5.12699	9.92758	--	--	Uncharacterized protein {ECO:0000313|EMBL:CDJ40960.1} OS=Eimeria tenella (Coccidian parasite) PE=4 SV=1	hypothetical protein, conserved [Eimeria tenella]	Haliotis discus hannai clone CHh533 microsatellite sequence
EVM0000920	0.180055	0.383873	1.73142	0.795659	0.80818	0	0.195365	2.2957	1.46401	0	0.944683	1.66777	1.56338	0.497313	2.12107	6.85908	5.52687	--	--	--	--	Drosophila melanogaster SNS (sns) mRNA, complete cds
EVM0000921	0.104502	0	0.401962	0	0	0	0	0	0	0	0	0	0	0	0	0	0	#N/A	#N/A	#N/A	#N/A	#N/A
EVM0000922	122.933	130.639	140.703	141.486	136.302	125.095	108.319	102.188	97.3472	134.11	133.24	107.852	116.379	99.1817	107.239	88.1339	87.97	Sugar efflux transporter for intercellular exchange	Sugar transporter SWEET1 GN=swt-1 OS=Caenorhabditis elegans PE=3 SV=1	MtN3/saliva family domain-containing protein, putative {ECO:0000313|EMBL:CDJ38786.1} OS=Eimeria tenella (Coccidian parasite) PE=4 SV=1	mtN3/saliva family domain-containing protein, putative [Eimeria tenella]	Haliotis discus hannai clone CHh533 microsatellite sequence
EVM0000923	0.126494	0	0	0	0	0.354392	0	0	0.14693	0	0	0	2.0136	0.174689	1.11759	0.438066	0.621248	Nuclear RNA-splicing-associated protein	--	Uncharacterized protein {ECO:0000313|EMBL:CDJ40862.1} OS=Eimeria tenella (Coccidian parasite) PE=4 SV=1	hypothetical protein, conserved [Eimeria tenella]	Spirometra erinaceieuropaei genome assembly S_erinaceieuropaei ,scaffold SPER_contig0194544
EVM0000924	208.113	188.72	108.865	189.742	136.877	198.929	269.321	252.219	288.914	271.237	332.845	270.666	287.547	303.431	361.133	364.231	517.7	--	--	--	--	Drosophila mojavensis GI20980 (Dmoj\GI20980), mRNA
EVM0000925	171.193	191.006	214.779	270.672	230.001	206.933	161.121	157.341	143.482	262.462	275.696	186.646	720.026	411.897	703.375	389.11	511.577	--	--	Uncharacterized protein {ECO:0000313|EMBL:CDJ41144.1} OS=Eimeria tenella (Coccidian parasite) PE=4 SV=1	hypothetical protein, conserved [Eimeria tenella]	Eimeria tenella clone Etm116B03 hypothetical protein mRNA, complete cds
EVM0000926	0.0481303	1.33396	0.231412	0.212687	0.216034	0.044948	0.261114	0.204553	0.391343	0.105683	0.189392	0	0.69651	0.465276	0.637854	0.555604	2.00924	--	--	Uncharacterized protein {ECO:0000313|EMBL:CDJ68739.1} OS=Eimeria necatrix PE=4 SV=1	hypothetical protein, conserved [Eimeria necatrix]	Eimeria tenella hypothetical protein (eimer2006e04.tmp1) mRNA, complete cds
EVM0000927	140.507	143.069	130.5	127.693	121.348	127.37	81.7173	79.3813	74.6862	103.22	121.875	104.277	162.492	152.893	174.403	74.4312	93.5549	Protein kinase domain	Calcium-dependent protein kinase 2 GN=CPK2 OS=Plasmodium falciparum (isolate K1 / Thailand) PE=1 SV=3	Calcium-dependent protein kinase 2 {ECO:0000313|EMBL:CDJ40162.1} OS=Eimeria tenella (Coccidian parasite) PE=4 SV=1	Calcium-dependent protein kinase 2 [Eimeria tenella]	Eimeria tenella clone ZB7-C11 calcium-dependent protein kinase 2 mRNA, complete cds
EVM0000928	0.0171224	0.073009	0.016465	0.113495	0.0192135	0.0479708	0.11147	0.181925	0.0198886	0.0375968	0.0449174	0.0396492	0.76813	0.331045	0.806816	1.3243	1.95516	--	--	Uncharacterized protein {ECO:0000313|EMBL:CDJ45429.1} OS=Eimeria tenella (Coccidian parasite) PE=4 SV=1	hypothetical protein ETH_00022105 [Eimeria tenella]	Eimeria tenella clone Etm123B08 hypothetical protein mRNA, complete cds
EVM0000929	0	0	0	0	0	0	0	0	0	0	0	0	0	0	0	0	0	--	--	Uncharacterized protein {ECO:0000313|EMBL:CDJ45005.1} OS=Eimeria tenella (Coccidian parasite) PE=4 SV=1	hypothetical protein ETH_00004030 [Eimeria tenella]	Eimeria tenella chromosome 1, ordered contigs
EVM0000930	0	0	0	0	0	0	0	0	0	0	0	0	0	0	0	0	0	#N/A	#N/A	#N/A	#N/A	#N/A
EVM0000931	1.71309	1.21742	0.915181	0.841125	1.28154	1.95534	1.03265	1.82016	1.98986	0.417951	0	1.76307	3.85635	2.36579	1.96199	2.85647	4.44045	#N/A	#N/A	#N/A	#N/A	#N/A
EVM0000932	0.646538	0.792582	0.994746	0.928537	1.1608	0.60379	1.36795	1.09911	1.01384	0.248438	0.296813	0.224572	0.467814	0.223218	0.666426	1.86587	1.03198	--	--	Uncharacterized protein {ECO:0000313|EMBL:CDJ67270.1} (Fragment) OS=Eimeria necatrix PE=4 SV=1	hypothetical protein ENH_00033440, partial [Eimeria necatrix]	Echinostoma caproni genome assembly E_caproni_Egypt ,scaffold ECPE_scaffold0025121
EVM0000933	1.75509	1.12254	0.886048	0.824044	1.37861	1.18831	0.142825	0.139859	0.050966	0.770755	0.230208	0.304811	1.33342	1.1513	2.00291	1.36757	1.40071	--	--	--	--	Spirometra erinaceieuropaei genome assembly S_erinaceieuropaei ,scaffold SPER_scaffold0042882
EVM0000934	38.0164	36.2249	40.0441	34.1659	32.5089	36.4541	33.6889	34.5911	30.1014	19.3702	20.2023	22.8336	13.621	16.7687	18.8999	10.2069	14.5085	CRT-like	Crt homolog 1 GN=crtp1 OS=Dictyostelium discoideum (Slime mold) PE=2 SV=1	Uncharacterized protein {ECO:0000313|EMBL:CDJ42484.1} OS=Eimeria tenella (Coccidian parasite) PE=4 SV=1	hypothetical protein, conserved [Eimeria tenella]	--
EVM0000935	0	0	0	0	0	0	0	0	0	0	0	0	0	0	0.101134	0	0	--	--	Uncharacterized protein {ECO:0000313|EMBL:CDJ66618.1} OS=Eimeria necatrix PE=4 SV=1	hypothetical protein, conserved [Eimeria necatrix]	--
EVM0000936	2.79099	2.845	2.07997	4.30703	3.70929	4.2925	6.50141	6.839	6.8485	2.51838	2.73418	3.02949	7.66136	7.19079	11.1991	9.50445	15.8919	--	--	Trichohyalin, putative {ECO:0000313|EMBL:CDJ37519.1} OS=Eimeria tenella (Coccidian parasite) PE=4 SV=1	Trichohyalin, putative [Eimeria tenella]	Drosophila virilis GJ15845 (Dvir\GJ15845), mRNA
EVM0000937	68.8626	88.897	99.1831	128.19	99.5788	82.35	60.3546	55.5276	46.9309	43.6955	56.4456	34.4483	77.3141	43.7683	93.5279	62.9176	94.0806	--	--	Uncharacterized protein {ECO:0000313|EMBL:CDJ45302.1} OS=Eimeria tenella (Coccidian parasite) PE=4 SV=1	hypothetical protein ETH_00013740 [Eimeria tenella]	Drosophila persimilis GL20288 (Dper\GL20288), mRNA
EVM0000938	0.957418	0.680397	0.306887	0.440709	0.0895289	0.372548	0.95226	0.423856	1.57547	1.05113	1.46511	1.10852	1.38551	2.20366	2.11472	1.65783	1.7633	--	--	Uncharacterized protein {ECO:0000313|EMBL:CDJ36928.1} OS=Eimeria tenella (Coccidian parasite) PE=4 SV=1	hypothetical protein, conserved [Eimeria tenella]	--
EVM0000939	0	0	0	0.0609932	0	0	0.0599049	0	0.448909	0	0	0	0	0.0762454	0.162596	0.0637333	0	--	--	Uncharacterized protein {ECO:0000313|EMBL:CDJ42688.1} OS=Eimeria tenella (Coccidian parasite) PE=4 SV=1	hypothetical protein, conserved [Eimeria tenella]	--
EVM0000940	137.562	159.691	157.213	158.336	138.738	142.367	101.59	104.072	107.64	96.7312	113.362	90.8933	113.953	105.43	126.911	86.7431	111.422	#N/A	#N/A	#N/A	#N/A	#N/A
EVM0000941	0.794902	1.08946	0.928181	0.250904	1.14684	2.43913	0.862494	1.08589	0.79142	0.498692	0.819217	0.394436	2.13633	1.41141	1.33772	0.786527	1.95199	--	--	Uncharacterized protein {ECO:0000313|EMBL:CDJ37628.1} OS=Eimeria tenella (Coccidian parasite) PE=4 SV=1	hypothetical protein, conserved [Eimeria tenella]	Eimeria tenella clone Etm041E11 hypothetical protein mRNA, complete cds
EVM0000942	0	0	0	0	0	0	0	0	0	0	0	0	0	0	0	0	0	--	--	Uncharacterized protein {ECO:0000313|EMBL:CDJ58632.1} OS=Eimeria maxima (Coccidian parasite) PE=4 SV=1	hypothetical protein, conserved [Eimeria maxima]	--
EVM0000943	775.779	722.351	627.824	831.292	666.036	737.387	400.93	388.392	379.254	431.134	451.031	342.775	606.44	438.71	663.775	372.957	605.02	--	--	Uncharacterized protein {ECO:0000313|EMBL:CDJ70455.1} (Fragment) OS=Eimeria necatrix PE=4 SV=1	hypothetical protein, conserved, partial [Eimeria necatrix]	Plasmodium vivax SaI-1 hypothetical protein partial mRNA
EVM0000944	0.243547	0.194714	0.585493	1.27802	0.751552	1.08036	4.55843	2.39361	2.68749	2.54018	1.35767	3.03132	8.98737	7.2313	8.06912	7.30977	9.64378	--	--	Uncharacterized protein {ECO:0000313|EMBL:CDJ37922.1} OS=Eimeria tenella (Coccidian parasite) PE=4 SV=1	hypothetical protein, conserved [Eimeria tenella]	Drosophila virilis GJ15958 (Dvir\GJ15958), mRNA
EVM0000945	280.338	325.823	271.882	300.87	250.883	342.434	371.835	328.438	435.513	232.59	252.013	219.37	235.237	279.689	226.414	417.132	442.362	Ubiquinol-cytochrome C reductase, UQCRX/QCR9 like	--	Uncharacterized protein {ECO:0000313|EMBL:CDJ36990.1} OS=Eimeria tenella (Coccidian parasite) PE=4 SV=1	hypothetical protein, conserved [Eimeria tenella]	Neospora caninum Liverpool conserved hypothetical protein (NCLIV_022880) mRNA, complete cds
EVM0000946	0.518446	2.76329	0.0997084	1.26005	0.814469	0.774668	0.225012	0.220339	0	0.683033	0.952034	0.120053	3.90136	2.14793	5.64931	3.1121	4.96515	--	--	Uncharacterized protein {ECO:0000313|EMBL:CDJ38945.1} OS=Eimeria tenella (Coccidian parasite) PE=4 SV=1	hypothetical protein, conserved [Eimeria tenella]	PREDICTED: Acromyrmex echinatior T-box transcription factor TBX10-like (LOC105151957), mRNA
EVM0000947	1.74258	2.74349	2.11394	2.45822	2.04566	1.50219	1.80349	1.31029	2.33551	5.73947	4.50102	2.73151	21.6483	19.9555	19.0672	14.8239	14.3845	--	--	Uncharacterized protein {ECO:0000313|EMBL:CDJ39886.1} OS=Eimeria tenella (Coccidian parasite) PE=2 SV=1	hypothetical protein [Eimeria tenella]	Eimeria tenella clone Etm111B05 hypothetical protein mRNA, complete cds
EVM0000948	0.04944	0	0.0950837	0	0	0.230855	0.0536439	0	0.114855	0.0542794	0.38909	0.0572424	0.715463	0.751044	0.728011	0.228289	0.424923	Alpha/beta hydrolase family	--	Hydrolase, alpha/beta fold family domain-containing protein, putative {ECO:0000313|EMBL:CDJ37100.1} OS=Eimeria tenella (Coccidian parasite) PE=4 SV=1	hydrolase, alpha/beta fold family domain-containing protein, putative [Eimeria tenella]	--
EVM0000949	0.334495	0.178284	0	0.369532	0	0	0.181469	1.2439	0	0.734475	0	0	1.69421	0.692908	1.23137	0.772266	2.8749	--	--	--	--	Eimeria tenella chromosome 1, ordered contigs
EVM0000950	0.197394	0.210419	0.0379631	0.218069	0.221501	0.294948	0.128507	0.0838921	0.0917136	0	0.0517826	0.0457091	2.51377	0.708763	3.19732	2.09637	2.1328	FHA domain	Uncharacterized RING finger protein T02C1.1 GN=T02C1.1 OS=Caenorhabditis elegans PE=3 SV=1	Zinc finger (C3HC4 type) / FHA domain-containing protein, putative {ECO:0000313|EMBL:CDJ68656.1} (Fragment) OS=Eimeria necatrix PE=4 SV=1	zinc finger (C3HC4 type) / FHA domain-containing protein, putative, partial [Eimeria necatrix]	Toxoplasma gondii ME49 zinc finger (C3HC4 type) / FHA domain-containing protein, mRNA
EVM0000951	0	0	0.129857	0.447558	0.606135	0	0.146524	0.286962	0.313716	0.14826	0	0	0.977115	0.745969	1.39195	0	1.49225	--	--	Ferredoxin, putative {ECO:0000313|EMBL:CDJ66482.1} OS=Eimeria necatrix PE=4 SV=1	ferredoxin, putative [Eimeria necatrix]	--
EVM0000952	0	0	0	0	0	0	0	0	0	0	0	0	0	0	0	0	0	--	--	--	--	Eimeria tenella chromosome 1, ordered contigs
EVM0000953	7.28838	10.1972	6.57053	8.80665	6.64504	8.0827	17.7933	11.1318	19.8419	11.5026	11.0536	11.3394	5.60324	7.54895	9.39072	18.9304	17.3383	--	--	--	--	Eimeria tenella clone Etm081E04 hypothetical protein mRNA, complete cds
EVM0000954	6.67244	8.38882	7.83767	8.01533	8.62038	6.54235	3.81756	3.61662	4.05053	9.64553	10.0627	5.82122	16.2087	13.0817	15.558	20.1034	15.2987	Ras family	Ras-related protein Rab-2 GN=RAB2 OS=Lymnaea stagnalis (Great pond snail) PE=2 SV=1	Ras family domain-containing protein, putative {ECO:0000313|EMBL:CDJ40634.1} OS=Eimeria tenella (Coccidian parasite) PE=4 SV=1	Ras family domain-containing protein, putative [Eimeria tenella]	Eimeria tenella hypothetical protein (e1096f12.tmp0041) mRNA, complete cds
EVM0000955	6.76576	6.71999	7.20102	8.62776	8.96629	10.8369	7.75496	5.8874	6.97266	6.50228	7.26803	5.88095	13.3355	8.8722	15.6979	11.5183	15.8747	--	Reticulocyte-binding protein 2 homolog a {ECO:0000312|EMBL:CAD52492.1} GN=PF13_0198 OS=Plasmodium falciparum (isolate 3D7) PE=3 SV=1	Uncharacterized protein {ECO:0000313|EMBL:CDJ45151.1} OS=Eimeria tenella (Coccidian parasite) PE=4 SV=1	hypothetical protein, conserved [Eimeria tenella]	Haliotis discus hannai clone CHh511 microsatellite sequence
EVM0000956	4.06497	7.35742	6.84059	9.35573	7.26977	8.34373	11.0266	11.4274	10.7714	6.22942	6.66482	4.11818	7.41448	3.80096	6.85865	9.53164	12.1657	--	--	Uncharacterized protein {ECO:0000313|EMBL:CDJ45433.1} (Fragment) OS=Eimeria tenella (Coccidian parasite) PE=4 SV=1	hypothetical protein ETH_00003775, partial [Eimeria tenella]	Haliotis discus hannai clone CHh533 microsatellite sequence
EVM0000957	61.8317	56.0981	63.5342	64.1454	80.002	70.8197	103.422	95.5868	94.8495	66.2387	85.2583	69.8546	81.1753	76.8744	97.4165	78.9397	125.864	Pyridine nucleotide-disulphide oxidoreductase, dimerisation domain	Thioredoxin reductase GN=TR OS=Plasmodium falciparum (isolate FCH-5) PE=1 SV=1	Thioredoxin reductase, putative {ECO:0000313|EMBL:CDJ44065.1} (Fragment) OS=Eimeria tenella (Coccidian parasite) PE=4 SV=1	thioredoxin reductase, putative, partial [Eimeria tenella]	Eimeria tenella chromosome 1, ordered contigs
EVM0000958	0	0.23189	0.104592	0	0	0.101576	0	0.462263	0	0.597073	0	0	0	0.450626	0	0.251118	0	Gamma interferon inducible lysosomal thiol reductase (GILT)	GILT-like protein F37H8.5 (Precursor) GN=F37H8.5 OS=Caenorhabditis elegans PE=1 SV=1	Gamma interferon inducible lysosomal thiol reductase (GILT) protein {ECO:0000313|EMBL:KEP66217.1} OS=Hammondia hammondi PE=4 SV=1	gamma interferon inducible lysosomal thiol reductase (GILT) protein [Hammondia hammondi]	--
EVM0000959	0.0320804	0	0	0	0.21599	0.119837	0.348083	0	0.0372632	0.140882	0.210393	0.0742865	0	0	0.0472389	0.296263	0.315111	RNA dependent RNA polymerase	--	RNA dependent RNA polymerase domain-containing protein, putative {ECO:0000313|EMBL:CDJ42073.1} OS=Eimeria tenella (Coccidian parasite) PE=4 SV=1	RNA dependent RNA polymerase domain-containing protein, putative [Eimeria tenella]	Echinostoma caproni genome assembly E_caproni_Egypt ,scaffold ECPE_scaffold0003098
EVM0000960	0	0	0.255824	0	0	0	0	0	0.309018	0.0730198	0	0	1.73247	1.2859	1.76285	0.614215	2.28652	Hypothetical methyltransferase	Ribosomal RNA-processing protein 8 GN=rrp8 OS=Dictyostelium discoideum (Slime mold) PE=3 SV=1	Uncharacterized protein {ECO:0000313|EMBL:CDJ69996.1} OS=Eimeria necatrix PE=4 SV=1	hypothetical protein, conserved [Eimeria necatrix]	--
EVM0000961	0.0748123	0.0956988	0.0863281	0.0826484	0.151108	0.139732	0.211052	0.0635903	0.121658	0.262833	0.235508	0.0346476	0.671234	0.826527	1.05756	0.22454	0.238825	Ubiquitin carboxyl-terminal hydrolase	Ubiquitin carboxyl-terminal hydrolase A GN=ubpA OS=Dictyostelium discoideum (Slime mold) PE=2 SV=2	Ubiquitin carboxyl-terminal hydrolase {ECO:0000256|RuleBase:RU004435} OS=Eimeria tenella (Coccidian parasite) PE=3 SV=1	ubiquitin carboxyl-terminal hydrolase, putative [Eimeria tenella]	Eimeria tenella putative ubiquitinyl hydrolase 2 mRNA, partial cds
EVM0000962	0.468963	0.382283	0.477486	0.914266	0.278596	0.515242	1.73604	1.28965	1.60214	0.302863	0.72367	0.574913	3.03398	3.08581	2.19353	1.43301	2.16772	--	--	Uncharacterized protein {ECO:0000313|EMBL:CDJ41886.1} OS=Eimeria tenella (Coccidian parasite) PE=4 SV=1	hypothetical protein, conserved [Eimeria tenella]	--
EVM0000963	0.0305481	0	0	0.134991	0.0342789	0.256755	0.0331457	0.194744	0.638701	0.0670766	0.0400687	0.0353691	2.25457	0.970301	1.66436	0.141056	0.975196	FAD dependent oxidoreductase	--	Malate:quinone oxidoreductase, putative {ECO:0000313|EMBL:CAK51433.1} OS=Eimeria tenella (Coccidian parasite) PE=4 SV=1	malate:quinone oxidoreductase, putative [Eimeria tenella strain Houghton]	Eimeria tenella malate:quinone oxidoreductase, putative (e2017b09.tmp0001) partial mRNA
EVM0000964	2.94248	2.29727	2.43099	1.73981	5.53409	2.67053	2.0685	2.24571	1.58858	2.41151	1.57643	3.64678	3.29858	5.03655	5.85851	5.64527	4.73231	WD domain, G-beta repeat	--	WD domain, G-beta repeat-containing protein, putative {ECO:0000313|EMBL:CDJ43374.1} OS=Eimeria tenella (Coccidian parasite) PE=4 SV=1	WD domain, G-beta repeat-containing protein, putative [Eimeria tenella]	Eimeria tenella chromosome 1, ordered contigs
EVM0000965	6.1921	6.6007	4.67844	10.6275	11.9114	9.19034	39.232	39.3571	36.2193	12.9894	14.2134	11.2661	1.28011	2.13783	3.58206	7.02036	3.25833	--	--	Uncharacterized protein {ECO:0000313|EMBL:CDJ64075.1} OS=Eimeria necatrix PE=4 SV=1	hypothetical protein, conserved [Eimeria necatrix]	Hammondia hammondi hypothetical protein partial mRNA
EVM0000966	0	0	0	0	0	0	0	0	0	0	0	0	0	0	0	0	0	#N/A	#N/A	#N/A	#N/A	#N/A
EVM0000967	0	0	0	0	0	0	0	0	0	0	0	0	0	0	0	0	0	#N/A	#N/A	#N/A	#N/A	#N/A
EVM0000968	0.297929	0.0352877	0.159162	0.182853	0.185731	0.247316	0.107754	0.175861	0.230708	0.0726872	0.217101	0.268293	2.53896	2.51436	3.94835	0.993553	3.45481	GCC2 and GCC3	--	Kringle domain-containing protein, putative {ECO:0000313|EMBL:CDJ61213.1} OS=Eimeria maxima (Coccidian parasite) PE=4 SV=1	kringle domain-containing protein, putative [Eimeria maxima]	Eimeria tenella chromosome 1, ordered contigs
EVM0000969	0.638024	2.41445	0.920294	1.26874	0.644351	0.595839	0.657663	0.779584	0.111165	0.350239	0.334748	0.147743	0.369323	0.132167	0.28185	0.662867	0.665871	Rad51	DNA repair protein RAD51 homolog 3 GN=rad51c OS=Dictyostelium discoideum (Slime mold) PE=3 SV=1	DNA repair protein recA , putative {ECO:0000313|EMBL:CDJ44928.1} OS=Eimeria tenella (Coccidian parasite) PE=4 SV=1	DNA repair protein recA , putative [Eimeria tenella]	Haliotis discus hannai clone CHh406 microsatellite sequence
EVM0000970	3.44858	1.67098	2.1103	4.15615	1.40718	0.585558	0	2.33171	0.364157	1.37678	0.411215	0.362984	0.907375	3.89659	3.23151	0.72381	1.15479	--	--	Uncharacterized protein {ECO:0000313|EMBL:CDJ44205.1} OS=Eimeria tenella (Coccidian parasite) PE=4 SV=1	hypothetical protein ETH_00017555 [Eimeria tenella]	--
EVM0000971	0	0	0	0	0	0	0	0	0	0	0	0	0	0	0	0	0	--	--	Uncharacterized protein {ECO:0000313|EMBL:CDJ42201.1} OS=Eimeria tenella (Coccidian parasite) PE=4 SV=1	hypothetical protein, conserved [Eimeria tenella]	Haliotis discus hannai clone CHh406 microsatellite sequence
EVM0000972	0.728574	0.423628	1.21013	1.09757	0.817554	0.556692	2.58717	1.97046	1.84643	3.12684	2.17191	3.45091	4.21738	7.1346	5.26665	2.14085	5.04204	--	--	Uncharacterized protein {ECO:0000313|EMBL:CDJ43187.1} OS=Eimeria tenella (Coccidian parasite) PE=4 SV=1	hypothetical protein, conserved [Eimeria tenella]	--
EVM0000973	0.13596	0.144932	0.522961	0	0	0.253941	0.295042	0	0.157925	0.149268	0	0	0.196752	0	0	1.09864	0.333868	--	--	Uncharacterized protein {ECO:0000313|EMBL:CDJ42063.1} OS=Eimeria tenella (Coccidian parasite) PE=4 SV=1	hypothetical protein ETH_00011220 [Eimeria tenella]	PREDICTED: Nasonia vitripennis E3 ubiquitin-protein ligase PDZRN3 (LOC100118541), mRNA
EVM0000974	0	0	0.177952	0	0.83063	0	0.401584	0	0	0	0	0.214262	0	0	0	0	0	--	--	Uncharacterized protein {ECO:0000313|EMBL:CDJ57630.1} OS=Eimeria maxima (Coccidian parasite) PE=4 SV=1	hypothetical protein, conserved [Eimeria maxima]	--
EVM0000975	23.2226	23.0477	31.5714	67.3813	51.9677	36.3945	49.6704	44.1011	39.8414	23.8839	17.6809	13.1347	115.69	46.6312	163.314	153.912	239.903	--	--	--	--	Eimeria tenella calmodulin-like domain protein kinase isoform 2 mRNA, complete cds
EVM0000976	12.5704	9.73664	12.6966	14.7863	16.9471	13.0906	14.5225	15.3739	11.9752	7.6451	8.06614	5.13064	40.1775	15.2367	41.2817	26.7253	42.6384	#N/A	#N/A	#N/A	#N/A	#N/A
EVM0000977	0	0	0	0	0	0	0	0	0	0	0	0	0	0	0	0	0	--	--	--	--	Eimeria tenella chromosome 1, ordered contigs
EVM0000978	0.400122	0.298568	0.384761	0.309423	0	0.2242	0.0868291	0.59518	0.371812	0.527146	0.314894	0.370615	0.75274	1.65771	1.76756	1.709	3.68458	Protein kinase domain	Serine/threonine-protein kinase GD17699 {ECO:0000250|UniProtKB:Q7PLI7, ECO:0000312|EMBL:EDX15261.1} GN=GD17699 OS=Drosophila simulans (Fruit fly) PE=3 SV=1	Rhoptry kinase family protein ROP17, putative {ECO:0000313|EMBL:CDJ37045.1} OS=Eimeria tenella (Coccidian parasite) PE=3 SV=1	Rhoptry kinase family protein ROP17, putative [Eimeria tenella]	--
EVM0000979	90.9445	80.5954	72.3064	91.2849	91.4465	93.468	99.7984	102.445	111.936	76.1465	78.9835	80.7218	76.4543	84.8708	87.377	59.6758	82.3684	Major Facilitator Superfamily	--	Uncharacterized protein {ECO:0000313|EMBL:CDJ43217.1} OS=Eimeria tenella (Coccidian parasite) PE=4 SV=1	hypothetical protein, conserved [Eimeria tenella]	--
EVM0000980	0.262543	0.279868	0.189348	0.725108	0.368259	0.245184	0.0712169	0.697379	0.762397	0.288242	0.172184	0.0759943	2.65955	0.362573	1.5464	0.530378	0.805888	Signal recognition particle receptor beta subunit	--	Signal recognition particle receptor subunit beta, putative {ECO:0000313|EMBL:CDJ44771.1} (Fragment) OS=Eimeria tenella (Coccidian parasite) PE=4 SV=1	signal recognition particle receptor subunit beta, putative, partial [Eimeria tenella]	--
EVM0000981	0	0	0	0	0	0	0	0	1.61029	0	0	0	0	0	0	0	0	gag-polyprotein putative aspartyl protease	--	Uncharacterized protein {ECO:0000313|EMBL:CDJ38288.1} OS=Eimeria tenella (Coccidian parasite) PE=4 SV=1	hypothetical protein, conserved [Eimeria tenella]	Eimeria tenella chromosome 1, ordered contigs
EVM0000982	49.6892	56.2639	57.9749	66.1166	64.1833	44.9602	24.9204	32.1461	26.9345	34.1866	37.0775	24.2909	37.7112	22.8736	32.8444	23.1989	35.521	--	--	--	--	PREDICTED: Nasonia vitripennis trithorax group protein osa (LOC100679586), transcript variant X4, mRNA
EVM0000983	0.726767	1.45261	0.262075	0.903254	1.12135	0.848393	0.394283	0.965236	0.527614	0.199477	0.714953	0.946647	1.84053	2.00733	1.73904	1.36331	1.33851	--	--	Uncharacterized protein {ECO:0000313|EMBL:CDJ64492.1} OS=Eimeria necatrix PE=4 SV=1	hypothetical protein, conserved [Eimeria necatrix]	Salpingoeca sp. ATCC 50818 hypothetical protein (PTSG_12286) mRNA, complete cds
EVM0000984	16.5811	20.1428	24.6415	25.2168	23.4993	20.6128	22.3135	18.8757	20.0102	10.9934	15.1111	9.66125	22.0474	14.7948	29.1722	10.3161	23.0025	Helicase conserved C-terminal domain	mRNA transport homolog 4 GN=mtr-4 OS=Caenorhabditis elegans PE=3 SV=1	ATP-dependent RNA helicase DOB1, related {ECO:0000313|EMBL:CDJ38285.1} (Fragment) OS=Eimeria tenella (Coccidian parasite) PE=4 SV=1	ATP-dependent RNA helicase DOB1, related, partial [Eimeria tenella]	Neospora caninum Liverpool putative DEAD/DEAH box helicase domain-containing protein (NCLIV_014710) mRNA, complete cds
EVM0000985	2.35486	2.12406	2.2451	4.33586	2.48436	2.36833	6.24579	7.50609	6.26548	1.98874	2.29678	1.25838	3.93207	2.47379	5.06798	6.29644	13.4682	--	Protein PF14_0175 GN=PF14_0175 OS=Plasmodium falciparum (isolate 3D7) PE=3 SV=1	Uncharacterized protein {ECO:0000313|EMBL:CDJ38170.1} OS=Eimeria tenella (Coccidian parasite) PE=4 SV=1	hypothetical protein, conserved [Eimeria tenella]	Hammondia hammondi hypothetical protein partial mRNA
EVM0000986	0.671802	0.954843	1.29202	1.97912	0.502566	0.836511	1.45785	0	0.260112	1.47512	0	0	2.26844	0.618506	1.31899	0	3.8493	WD domain, G-beta repeat	Lissencephaly-1 homolog {ECO:0000255|HAMAP-Rule:MF_03141} GN=AAEL000770 OS=Aedes aegypti (Yellowfever mosquito) PE=3 SV=2	Lissencephaly-1 homolog {ECO:0000256|HAMAP-Rule:MF_03141} OS=Caenorhabditis brenneri (Nematode worm) PE=3 SV=1	hypothetical protein CAEBREN_32510 [Caenorhabditis brenneri]	--
EVM0000987	20.9473	92.9927	150.181	91.2474	175.846	137.184	216.496	221.156	109.646	89.0798	3.82573	14.8896	22.6392	4.76035	10.7373	46.3725	136.574	Regulator of chromosome condensation (RCC1) repeat	Probable E3 ubiquitin-protein ligase HERC2 GN=HERC2 OS=Drosophila melanogaster (Fruit fly) PE=1 SV=3	Uncharacterized protein {ECO:0000313|EMBL:CDI83043.1} OS=Eimeria acervulina (Coccidian parasite) PE=4 SV=1	hypothetical protein EAH_00032390 [Eimeria acervulina]	--
EVM0000988	0	0	0	0	0	0	0	0	0	0	0	0	0	0.186808	0.199187	0	0.166087	Sugar efflux transporter for intercellular exchange	--	Uncharacterized protein {ECO:0000313|EMBL:CDJ38416.1} OS=Eimeria tenella (Coccidian parasite) PE=4 SV=1	hypothetical protein, conserved [Eimeria tenella]	--
EVM0000989	0	0	0	0	0	0	0	0.471893	0	0	0.582554	0	0.642724	0	0	0	0	--	--	--	--	Spirometra erinaceieuropaei genome assembly S_erinaceieuropaei ,scaffold SPER_scaffold0167389
EVM0000990	0	0.0941135	0.254694	0.0487676	0.39628	0.0412251	0.0478974	0.562832	0	0.0484648	0.115803	0.613325	2.04422	4.0845	4.48517	3.46518	5.31165	Inner membrane complex protein	--	Uncharacterized protein {ECO:0000313|EMBL:CDJ39006.1} OS=Eimeria tenella (Coccidian parasite) PE=4 SV=1	hypothetical protein, conserved [Eimeria tenella]	Toxoplasma gondii ME49 hypothetical protein, conserved, mRNA
EVM0000991	0.0803731	0.0285589	0.0515249	0.0887917	0.150315	0.0500393	0.0581382	0.142327	0	0.205894	0.105422	0.0310191	0.193851	0.0739969	0	0.0309269	0.460523	Ribose 5-phosphate isomerase A (phosphoriboisomerase A)	Probable-ribose 5-phosphate isomerase GN=rpia-1 OS=Caenorhabditis elegans PE=3 SV=1	Putative uncharacterized protein {ECO:0000313|EMBL:AET50837.1} OS=Eimeria tenella (Coccidian parasite) PE=2 SV=1	hypothetical protein [Eimeria tenella]	Eimeria tenella clone Etm039G01 hypothetical protein mRNA, complete cds
EVM0000992	3.55309	4.84806	4.30501	7.06545	5.50209	4.11452	8.78988	7.09727	6.02558	4.447	4.84685	2.87968	15.2197	10.3043	11.9289	21.9845	15.1816	--	--	Activating signal cointegrator 1 complex subunit 3, putative {ECO:0000313|EMBL:CDJ38412.1} OS=Eimeria tenella (Coccidian parasite) PE=4 SV=1	activating signal cointegrator 1 complex subunit 3, putative [Eimeria tenella]	Trypanosoma cruzi strain CL Brener mucin-associated surface protein (MASP) partial mRNA
EVM0000993	1.26896	0.737833	1.10931	1.52932	1.55339	2.26238	1.00135	1.71597	3.34993	0.886563	0.605251	0.133566	1.00165	0.477937	1.18909	6.39209	4.39087	#N/A	#N/A	#N/A	#N/A	#N/A
EVM0000994	2.60355	1.30605	1.91452	1.80471	2.17682	1.66862	0.830864	1.08481	1.00806	0.560471	0.602642	1.30035	2.5118	2.89051	4.05929	1.709	2.75793	Transport protein particle (TRAPP) component	Trafficking protein particle complex subunit 5 OS=Plasmodium falciparum PE=3 SV=1	Transport protein particle component Bet3 domain-containing protein, putative {ECO:0000313|EMBL:CDJ43352.1} OS=Eimeria tenella (Coccidian parasite) PE=4 SV=1	transport protein particle component Bet3 domain-containing protein, putative [Eimeria tenella]	Toxoplasma gondii ME49 transport protein particle component Bet3 domain-containing protein, mRNA
EVM0000995	0.986415	2.05522	1.55216	2.62527	1.35845	3.64291	5.54605	5.24032	4.37478	2.16594	1.88195	2.64757	2.91984	4.82976	3.82935	5.84874	5.61528	Proteasome subunit	Proteasome subunit beta type-3 GN=psmB3 OS=Dictyostelium discoideum (Slime mold) PE=3 SV=1	Proteasome subunit beta type 3, putative {ECO:0000313|EMBL:CDJ42947.1} OS=Eimeria tenella (Coccidian parasite) PE=4 SV=1	proteasome subunit beta type 3, putative [Eimeria tenella]	Hammondia hammondi proteasome beta subunit partial mRNA
EVM0000996	0.433891	0.578153	0.730158	0.239669	0.365161	0.709105	0.235393	0.922016	0.125997	0	0.142279	0.125592	1.09882	0.149801	1.91673	0.375655	2.53051	--	--	Uncharacterized protein {ECO:0000313|EMBL:CDJ27101.1} OS=Eimeria mitis PE=4 SV=1	hypothetical protein, conserved [Eimeria mitis]	--
EVM0000997	0	0	0	0.225014	0.114278	0.190213	0	0	0	0	0	0.943297	0.589505	1.54705	0.299922	0	1.00033	--	--	Uncharacterized protein {ECO:0000313|EMBL:CDJ41073.1} OS=Eimeria tenella (Coccidian parasite) PE=4 SV=1	hypothetical protein ETH_00018925 [Eimeria tenella]	--
EVM0000998	0.460775	0.098236	0.265851	0.203615	0	0.0430309	0	0.0979144	0.107043	0	0.362628	0.160048	3.60074	3.49982	3.52819	1.38296	1.86697	Proteasome subunit	Proteasome subunit beta type-5 (Precursor) GN=psmB5 OS=Dictyostelium discoideum (Slime mold) PE=1 SV=1	Proteasome subunit beta type {ECO:0000256|RuleBase:RU004203} (Fragment) OS=Eimeria tenella (Coccidian parasite) PE=3 SV=1	proteasome subunit beta type 5, putative, partial [Eimeria tenella]	Toxoplasma gondii ME49 proteasome subunit beta type 5, putative, mRNA
EVM0000999	0.257411	0.117599	0.0353612	0.162499	0.247584	0.549466	0.159599	0.156285	0.0427139	0.444097	0.337635	0.340611	0.638585	0.253918	0.0541488	0.169799	0.180602	--	--	Uncharacterized protein {ECO:0000313|EMBL:CDJ42262.1} OS=Eimeria tenella (Coccidian parasite) PE=4 SV=1	hypothetical protein, conserved [Eimeria tenella]	--
EVM0001000	1.51601	0.754157	1.74937	1.56315	1.58775	1.32139	0.328984	0.751688	0.82177	0.443842	0.927963	0.702106	4.68027	2.09362	3.57177	3.38342	4.09505	--	--	Uncharacterized protein {ECO:0000313|EMBL:CDJ61911.1} OS=Eimeria maxima (Coccidian parasite) PE=4 SV=1	hypothetical protein, conserved [Eimeria maxima]	Eimeria tenella hypothetical protein (e1096f12.tmp0041) mRNA, complete cds
EVM0001001	4.44136	3.67984	3.56241	2.99975	3.40125	3.45969	3.17461	2.54956	2.29827	3.46642	2.95419	3.29008	2.49779	1.80227	2.57259	1.5794	2.326	Mre11 DNA-binding presumed domain	Double-strand break repair protein mre-11 GN=mre-11 OS=Caenorhabditis elegans PE=1 SV=2	Double-strand break repair protein, putative {ECO:0000313|EMBL:CDJ41319.1} OS=Eimeria tenella (Coccidian parasite) PE=4 SV=1	double-strand break repair protein, putative [Eimeria tenella]	Neospora caninum Liverpool putative double-strand break repair protein (NCLIV_067970) mRNA, complete cds
EVM0001002	107.306	102.701	84.0314	109.684	91.5082	105.038	91.8191	86.9293	81.9901	69.2275	90.481	78.9916	63.3911	65.7866	76.9704	42.1305	87.2691	--	--	Uncharacterized protein {ECO:0000313|EMBL:CDJ39774.1} OS=Eimeria tenella (Coccidian parasite) PE=4 SV=1	hypothetical protein, conserved [Eimeria tenella]	--
EVM0001003	75.5031	57.4895	39.3528	50.818	51.9737	54.5126	22.374	34.7178	32.4273	58.1649	48.2688	31.9556	168.486	193.644	153.222	58.9604	45.1835	Actin	Actin OS=Entamoeba histolytica PE=2 SV=1	Actin, putative {ECO:0000313|EMBL:CDJ45417.1} OS=Eimeria tenella (Coccidian parasite) PE=4 SV=1	actin, putative [Eimeria tenella]	--
EVM0001004	1.3716	0.835488	0.942098	0.974097	1.97885	1.3724	0.318905	0.208188	0.341397	0.645366	0.642523	0.567163	23.8186	11.5004	11.2526	10.8572	9.62326	--	--	Lipin, putative {ECO:0000313|EMBL:CDJ42871.1} OS=Eimeria tenella (Coccidian parasite) PE=4 SV=1	lipin, putative [Eimeria tenella]	--
EVM0001005	15.4499	16.6609	18.1391	36.3196	17.5384	10.5696	23.1962	37.0303	22.5368	15.3844	16.4948	12.0641	33.0172	9.9239	40.2098	37.9512	62.8647	--	--	--	--	Drosophila mojavensis GI21817 (Dmoj\GI21817), mRNA
EVM0001006	0.37278	0.216752	0.358468	0.224633	0.114084	0.253187	0.183854	0.180035	0.354277	0.148825	0.444509	0.274662	1.81456	2.24644	1.79648	0.50857	0.790584	RAP domain	--	Uncharacterized protein {ECO:0000313|EMBL:CDJ61438.1} OS=Eimeria maxima (Coccidian parasite) PE=4 SV=1	hypothetical protein, conserved [Eimeria maxima]	Hammondia hammondi RAP domain-containing protein partial mRNA
EVM0001007	54.7397	70.6614	69.1877	78.873	81.111	64.6005	81.2004	63.8235	60.8749	62.4141	70.4891	53.4797	125.653	80.5025	127.039	158.809	184.726	SRP72 RNA-binding domain	Signal recognition particle subunit SRP72 GN=F08D12.1 OS=Caenorhabditis elegans PE=3 SV=2	Microneme protein, putative {ECO:0000313|EMBL:CDJ63234.1} OS=Eimeria necatrix PE=4 SV=1	microneme protein, putative [Eimeria necatrix]	Toxoplasma gondii ME49 microneme protein, putative, mRNA
EVM0001008	25.1497	24.478	24.5736	29.7078	28.4484	29.5004	27.9913	25.1724	23.4737	19.0746	23.5855	17.2556	50.2849	42.5059	51.2861	40.6263	49.8742	Ribosome biogenesis regulatory protein (RRS1)	Ribosome biogenesis regulatory protein homolog GN=rrbs-1 OS=Caenorhabditis elegans PE=3 SV=1	Ribosome biogenesis regulatory protein, putative {ECO:0000313|EMBL:CDJ41006.1} OS=Eimeria tenella (Coccidian parasite) PE=4 SV=1	ribosome biogenesis regulatory protein, putative [Eimeria tenella]	Spirometra erinaceieuropaei genome assembly S_erinaceieuropaei ,scaffold SPER_scaffold0002005
EVM0001009	1.32175	1.04536	1.599	1.22468	2.10515	1.71217	1.80424	2.17448	1.88196	1.35751	0.894804	1.53034	0.678717	1.05987	0.753404	0.984382	1.57052	--	--	Uncharacterized protein {ECO:0000313|EMBL:CDJ67950.1} OS=Eimeria necatrix PE=4 SV=1	hypothetical protein ENH_00045400 [Eimeria necatrix]	Eimeria tenella chromosome 1, ordered contigs
EVM0001010	5.40977	8.11617	4.4314	9.96069	6.74496	5.05209	6.52197	5.3221	8.84381	7.03918	5.25613	5.3356	24.3559	31.2671	35.6994	23.1293	40.5913	Proteasome subunit	Proteasome subunit beta type-2 GN=PSB4 OS=Trypanosoma brucei brucei PE=2 SV=1	Proteasome subunit beta type 2, putative {ECO:0000313|EMBL:CDJ38548.1} (Fragment) OS=Eimeria tenella (Coccidian parasite) PE=4 SV=1	proteasome subunit beta type 2, putative, partial [Eimeria tenella]	--
EVM0001011	1.82971	2.40056	2.30084	1.86588	0.789683	1.97162	0.30543	0.747718	0.326972	0.927145	1.10767	0.651838	2.64784	1.16623	3.52329	2.76208	4.49311	Vps54-like protein	--	Uncharacterized protein {ECO:0000313|EMBL:CDI77072.1} OS=Eimeria acervulina (Coccidian parasite) PE=4 SV=1	hypothetical protein, conserved [Eimeria acervulina]	--
EVM0001012	0	0	0	0	0	0	0	0	0	0	0	0	0	0	0	0	0	--	--	Uncharacterized protein {ECO:0000313|EMBL:CDJ41288.1} OS=Eimeria tenella (Coccidian parasite) PE=4 SV=1	hypothetical protein, conserved [Eimeria tenella]	Acanthamoeba castellanii str. Neff hypothetical protein (ACA1_264170) mRNA, complete cds
EVM0001013	7.1288	6.33268	1.46895	6.93794	1.14278	2.21915	1.84166	2.34444	0.985775	1.86348	2.44895	0.39304	5.64942	1.87522	11.497	7.05369	11.0453	--	--	--	--	Mesocestoides corti genome assembly M_corti_Specht_Voge ,scaffold MCOS_scaffold0000864
EVM0001014	1.25897	0.671022	2.62304	4.40432	2.58999	1.56764	12.7495	5.12766	5.36199	4.60734	5.22923	2.91531	1.2146	1.73864	3.7077	9.44658	11.5934	YL1 nuclear protein	--	Uncharacterized protein {ECO:0000313|EMBL:CDJ45551.1} OS=Eimeria tenella (Coccidian parasite) PE=4 SV=1	hypothetical protein, conserved [Eimeria tenella]	Eimeria tenella chromosome 1, ordered contigs
EVM0001015	6.46317	10.8115	9.65721	17.7954	15.2861	9.75019	18.5568	15.002	11.5498	4.58499	5.7386	0.921005	29.9298	7.41515	28.8442	53.1447	51.7645	--	--	Uncharacterized protein {ECO:0000313|EMBL:CDJ44305.1} OS=Eimeria tenella (Coccidian parasite) PE=4 SV=1	hypothetical protein, conserved [Eimeria tenella]	Fonticula alba hypothetical protein partial mRNA
EVM0001016	0	0	0.445008	0.511248	0.778941	0.432177	2.76169	1.72094	1.88139	0	0	0	2.00909	0.159773	1.87397	2.67108	6.53434	VRR-NUC domain	--	Uncharacterized protein {ECO:0000313|EMBL:CDJ69411.1} OS=Eimeria necatrix PE=4 SV=1	hypothetical protein, conserved [Eimeria necatrix]	Eimeria tenella clone Etm002A06 hypothetical protein mRNA, complete cds
EVM0001017	7.92905	11.1971	13.6379	14.5391	12.5665	11.8324	6.65201	6.12303	5.98178	6.86543	6.54033	6.24645	33.2994	13.1513	43.3925	31.3281	38.3395	--	--	Uncharacterized protein {ECO:0000313|EMBL:CDJ64700.1} (Fragment) OS=Eimeria necatrix PE=4 SV=1	hypothetical protein ENH_00077930, partial [Eimeria necatrix]	--
EVM0001018	87.8001	83.7407	76.4828	81.1048	78.2598	87.6543	83.8198	81.9273	89.7315	75.1576	82.8333	85.2138	82.7372	99.1038	96.0264	64.845	80.5701	--	--	Uncharacterized protein {ECO:0000313|EMBL:CDJ41171.1} OS=Eimeria tenella (Coccidian parasite) PE=4 SV=1	hypothetical protein, conserved [Eimeria tenella]	--
EVM0001019	17.8963	16.2665	15.8066	16.9819	15.9271	20.7996	21.6703	20.9222	25.4795	20.2024	24.0626	19.9412	78.3447	74.9194	67.9881	66.122	58.4122	Mitochondrial carrier protein	Probable mitochondrial 2-oxoglutarate/malate carrier protein GN=ucpC OS=Dictyostelium discoideum (Slime mold) PE=3 SV=1	Mitochondrial 2-oxoglutarate/malate carrier protein, putative {ECO:0000313|EMBL:CDI87599.1} OS=Eimeria praecox PE=3 SV=1	mitochondrial 2-oxoglutarate/malate carrier protein, putative [Eimeria praecox]	Neospora caninum Liverpool Solute carrier family 25 (Mitochondrial carrier,dicarboxylate transporter), member 10, related (NCLIV_033680) mRNA, complete cds
EVM0001020	0	0	0	0	0	0	0	0	0	0	0	0	0.228355	0.10896	0.23236	0.182158	0.532805	AP2 domain	--	Uncharacterized protein {ECO:0000313|EMBL:CDJ38224.1} OS=Eimeria tenella (Coccidian parasite) PE=4 SV=1	hypothetical protein, conserved [Eimeria tenella]	Hammondia hammondi AP2 domain transcription factor AP2VIII-1 partial mRNA
EVM0001021	2895.54	2915.36	2767.05	2915.48	2736.98	2836.2	2070.59	2063.4	2020.64	1991.63	2008.06	1764.61	2778.06	2554.51	3264.47	1341.43	2229.44	--	--	Uncharacterized protein {ECO:0000313|EMBL:CDJ45033.1} OS=Eimeria tenella (Coccidian parasite) PE=4 SV=1	hypothetical protein, conserved [Eimeria tenella]	Salpingoeca sp. ATCC 50818 hypothetical protein (PTSG_12939) mRNA, complete cds
EVM0001022	3.27258	2.27822	2.7616	4.13184	5.99552	4.17889	3.98565	4.18672	4.57706	2.12642	1.40163	0.773275	6.47557	2.4903	8.65439	12.1043	12.2184	--	--	--	--	Eimeria maxima imp-1 gene for immune mapped protein 1, exons 1-4, strain Weybridge, clone EmaxBAC2k08
EVM0001023	0.573901	0.489417	0.16556	0.253606	0	0.48236	0.747241	1.28051	2.19984	0.252031	1.5808	1.19605	0.498307	1.82288	2.28171	1.78874	1.40929	--	--	Uncharacterized protein {ECO:0000313|EMBL:CDJ36927.1} OS=Eimeria tenella (Coccidian parasite) PE=4 SV=1	hypothetical protein ETH_00004600 [Eimeria tenella]	--
EVM0001024	3.69981	2.46224	2.59461	2.73242	3.21123	3.01612	3.21596	3.95275	3.06288	2.91743	3.4855	2.74535	7.98681	10.3036	8.45798	7.24412	6.07365	--	--	Uncharacterized protein {ECO:0000313|EMBL:CDJ37552.1} OS=Eimeria tenella (Coccidian parasite) PE=4 SV=1	hypothetical protein, conserved [Eimeria tenella]	--
EVM0001025	9.60424	10.4707	10.4424	19.4119	16.8394	9.02019	10.6577	8.58104	9.12754	6.82987	7.08609	4.04362	38.853	14.2432	44.5968	39.2451	59.2963	--	--	--	--	Drosophila persimilis GL22673 (Dper\GL22673), mRNA
EVM0001026	0	0.133364	0	0	0.140388	0	0	0	0	0.824129	0.1641	0.579412	2.17259	0.345551	0.368449	0	0.153611	--	--	Uncharacterized protein {ECO:0000313|EMBL:CDJ42095.1} OS=Eimeria tenella (Coccidian parasite) PE=4 SV=1	hypothetical protein, conserved [Eimeria tenella]	--
EVM0001027	0	0	0	0	0	0	0	0	0	0	0	0	0	0	0	0	0	#N/A	#N/A	#N/A	#N/A	#N/A
EVM0001028	2.22068	2.05159	2.56251	2.69861	2.82414	3.1799	1.92761	2.51676	1.71963	3.00693	2.62149	2.91396	2.14241	2.14673	2.61599	1.96535	2.54482	--	Endonuclease GN=pol OS=Drosophila melanogaster (Fruit fly) PE=3 SV=1	OSJNBa0042D13.18 protein, related {ECO:0000313|EMBL:CDJ67784.1} OS=Eimeria necatrix PE=4 SV=1	OSJNBa0042D13.18 protein, related [Eimeria necatrix]	Eimeria tenella chromosome 1, ordered contigs
EVM0001029	2.35533	2.07283	2.23857	1.67922	2.16664	2.35306	3.31338	3.9284	3.49935	1.33805	1.56266	1.71233	6.2621	6.03266	4.85961	7.20835	7.11211	Ankyrin repeats (3 copies)	Alpha-latrocrustotoxin-Lt1a (Precursor; Fragment) OS=Latrodectus tredecimguttatus (Mediterranean black widow spider) PE=2 SV=2	Ankyrin repeat-containing protein, conserved, putative {ECO:0000313|EMBL:CDJ42670.1} OS=Eimeria tenella (Coccidian parasite) PE=4 SV=1	ankyrin repeat-containing protein, conserved, putative [Eimeria tenella]	Hammondia hammondi histone lysine methyltransferase, SET, putative partial mRNA
EVM0001030	32.0976	35.4018	28.5607	33.4739	34.2888	37.8889	39.3776	34.1036	43.0497	24.6206	28.4042	31.7126	36.6642	45.3907	48.1465	75.785	68.7311	Ribosomal protein L44	60S ribosomal protein L44 GN=rpl-44 OS=Brugia malayi (Filarial nematode worm) PE=3 SV=3	Ribosomal protein L41, putative {ECO:0000313|EMBL:CDJ39023.1} OS=Eimeria tenella (Coccidian parasite) PE=3 SV=1	ribosomal protein L41, putative [Eimeria tenella]	Hammondia hammondi ribosomal protein RPL44 partial mRNA
EVM0001031	49.7877	50.8014	53.4028	65.1328	71.8823	57.2905	52.6199	48.9198	50.7055	35.5191	44.2139	28.6356	54.7613	32.1936	72.077	47.2611	95.3029	--	--	Chromatin remodelling complex protein SNF2L, putative {ECO:0000313|EMBL:CDJ45367.1} (Fragment) OS=Eimeria tenella (Coccidian parasite) PE=4 SV=1	chromatin remodelling complex protein SNF2L, putative, partial [Eimeria tenella]	--
EVM0001032	11.2139	8.48341	8.11654	25.8427	23.0021	20.6071	46.7074	42.022	51.6823	22.7698	23.2495	27.503	13.6106	14.1543	24.1476	66.1173	75.5055	--	--	Uncharacterized protein {ECO:0000313|EMBL:CDJ63570.1} OS=Eimeria necatrix PE=4 SV=1	hypothetical protein, conserved [Eimeria necatrix]	Eimeria tenella clone Etm095D05 hypothetical protein mRNA, complete cds
EVM0001033	40.926	51.7912	62.145	84.295	62.8215	52.1747	60.0234	59.5138	55.1251	32.4615	30.6315	25.2652	89.842	42.7085	102.483	104.597	124.134	--	--	Uncharacterized protein {ECO:0000313|EMBL:CDJ45567.1} (Fragment) OS=Eimeria tenella (Coccidian parasite) PE=4 SV=1	hypothetical protein, conserved, partial [Eimeria tenella]	Anopheles gambiae clone m2ab microsatellite sequence
EVM0001034	0	0	0	0	0	0	0	0	0	0	0	0.53196	0	0	0	0	0.282061	--	--	Uncharacterized protein {ECO:0000313|EMBL:CDJ39643.1} OS=Eimeria tenella (Coccidian parasite) PE=4 SV=1	hypothetical protein, conserved [Eimeria tenella]	--
EVM0001035	7.89695	5.40418	9.09377	11.0936	11.0494	5.64492	9.52049	14.8128	13.7025	4.17442	7.67267	2.37047	21.5861	10.6364	26.2715	10.1289	19.9906	Helicase conserved C-terminal domain	Probable ATP-dependent helicase PF08_0048 GN=PF08_0048 OS=Plasmodium falciparum (isolate 3D7) PE=3 SV=1	DNA excision repair protein, putative {ECO:0000313|EMBL:CDJ38822.1} (Fragment) OS=Eimeria tenella (Coccidian parasite) PE=4 SV=1	DNA excision repair protein, putative, partial [Eimeria tenella]	Perkinsus marinus ATCC 50983 conserved hypothetical protein, mRNA
EVM0001036	0.747144	1.4159	0.638631	0.733692	1.39732	0.775271	0.090075	0.441022	0.192856	1.36713	0.435555	0.288352	0.240271	0	0.122242	0.479158	0.407714	Ribosomal L27 protein	--	Uncharacterized protein {ECO:0000313|EMBL:CDJ40739.1} OS=Eimeria tenella (Coccidian parasite) PE=4 SV=1	hypothetical protein, conserved [Eimeria tenella]	Neospora caninum Liverpool complete genome, chromosome VIIb
EVM0001037	6.31819	7.76599	8.80345	6.41019	6.00465	5.23815	2.02865	1.71252	1.49774	1.41564	1.60672	0.223938	0.932987	0.623245	2.75312	1.56291	1.58318	#N/A	#N/A	#N/A	#N/A	#N/A
EVM0001038	1.45114	1.68752	2.53714	4.37218	3.99689	4.18877	13.5982	10.2321	14.0976	5.21405	3.11465	4.42949	3.24544	2.91494	3.1081	48.5795	38.5502	Deoxyhypusine synthase	Probable deoxyhypusine synthase GN=CG8005 OS=Drosophila melanogaster (Fruit fly) PE=2 SV=2	Deoxyhypusine synthase, putative {ECO:0000313|EMBL:CDJ67013.1} (Fragment) OS=Eimeria necatrix PE=4 SV=1	deoxyhypusine synthase, putative, partial [Eimeria necatrix]	Ixodes scapularis deoxyhypusine synthase, putative, mRNA
EVM0001039	0	0	0	0	0	0	0	0	0	0	0	0	0	0	0	0	0	#N/A	#N/A	#N/A	#N/A	#N/A
EVM0001040	1.76901	0.722201	1.04961	0.332648	0.971414	0.9842	1.47021	0.919792	1.44274	1.4463	2.66593	1.30736	7.40767	10.0319	8.75691	7.38634	6.97822	--	--	Uncharacterized protein {ECO:0000313|EMBL:CDJ41179.1} OS=Eimeria tenella (Coccidian parasite) PE=4 SV=1	hypothetical protein, conserved [Eimeria tenella]	Perkinsus marinus ATCC 50983 cutile protein 70, isoforms A and B, putative, mRNA
EVM0001041	79.6288	79.501	80.719	91.8625	80.2651	97.3018	113.963	108.747	133.853	95.7383	104.653	122.948	156.258	168.656	146.452	200.297	195.927	Ribosomal protein L11, RNA binding domain	60S ribosomal protein L12 GN=rpl12 OS=Dictyostelium discoideum (Slime mold) PE=1 SV=1	Putative uncharacterized protein {ECO:0000313|EMBL:AET50456.1} OS=Eimeria tenella (Coccidian parasite) PE=2 SV=1	hypothetical protein [Eimeria tenella]	Eimeria tenella clone Etm019G03 hypothetical protein mRNA, complete cds
EVM0001042	0	0	0.400392	0.919981	0	0	0	0	0	0.228567	0	0.482089	0	0	1.22624	0	0	--	--	--	--	Eimeria tenella clone Etm032H10 hypothetical protein mRNA, complete cds
EVM0001043	1.22053	0.867377	0	2.69674	2.28265	1.3298	0.441436	0	0	0	0	0.235524	8.24257	3.09017	9.5853	6.57507	7.99244	--	--	Uncharacterized protein {ECO:0000313|EMBL:CDJ69255.1} OS=Eimeria necatrix PE=4 SV=1	hypothetical protein, conserved [Eimeria necatrix]	--
EVM0001044	1.33241	2.27253	0.512501	0.294394	0.598053	1.9909	0	0	0.309533	0	0.699065	0	0.771269	1.10403	3.13918	0	1.30876	#N/A	#N/A	#N/A	#N/A	#N/A
EVM0001045	0.0983931	0.157329	0	0	0.0552049	0.137831	0.10676	0.0522712	0	0	0	0	0.284776	0.135881	0.217328	0.0567913	0.0604044	--	--	Uncharacterized protein {ECO:0000313|EMBL:CDI77142.1} OS=Eimeria acervulina (Coccidian parasite) PE=4 SV=1	hypothetical protein EAH_00004350 [Eimeria acervulina]	--
EVM0001046	21.5543	25.7738	26.5696	34.0746	28.8634	26.3671	12.3178	12.5093	11.4425	15.2523	18.1116	11.6818	35.9438	22.0923	43.4758	14.4333	27.9637	Histidine phosphatase superfamily (branch 2)	Inositol hexakisphosphate and diphosphoinositol-pentakisphosphate kinase GN=F46F11.1 OS=Caenorhabditis elegans PE=3 SV=3	GJ18811, related {ECO:0000313|EMBL:CDJ38322.1} OS=Eimeria tenella (Coccidian parasite) PE=4 SV=1	GJ18811, related [Eimeria tenella]	Hammondia hammondi histidine acid phosphatase superfamily protein partial mRNA
EVM0001047	404.471	410.63	377.272	480.357	397.913	489.593	567.689	554.217	585.355	583.683	460.622	575.222	416.18	465.662	367.145	498.283	428.911	LSM domain	Probable U6 snRNA-associated Sm-like protein LSm7 GN=lsm7 OS=Dictyostelium discoideum (Slime mold) PE=3 SV=1	U6 snRNA-associated Sm-like protein, putative {ECO:0000313|EMBL:CDJ40278.1} OS=Eimeria tenella (Coccidian parasite) PE=4 SV=1	u6 snRNA-associated Sm-like protein, putative [Eimeria tenella]	Plasmodium vivax SaI-1 U6 snRNA-associated Sm-like protein LSm7 partial mRNA
EVM0001048	16.2339	15.8903	21.5015	23.1793	21.9401	17.2106	18.6668	18.0079	12.3932	13.3953	13.7938	8.9251	23.1233	7.82553	22.1006	18.6811	29.0836	--	--	Splicing factor U2AF-associated protein, related, putative {ECO:0000313|EMBL:CDJ39687.1} (Fragment) OS=Eimeria tenella (Coccidian parasite) PE=4 SV=1	splicing factor U2AF-associated protein, related, putative, partial [Eimeria tenella]	--
EVM0001049	11.485	8.72202	7.47097	9.39158	8.50752	7.67617	4.05204	3.60898	5.73291	4.80055	6.39989	4.4325	21.9431	18.6597	25.5335	10.1818	19.8388	--	--	Uncharacterized protein {ECO:0000313|EMBL:CDJ40520.1} OS=Eimeria tenella (Coccidian parasite) PE=4 SV=1	hypothetical protein, conserved [Eimeria tenella]	Eimeria tenella clone Etm100G09 hypothetical protein mRNA, complete cds
EVM0001050	0	0	0.279546	0.428209	0.108737	0	0.52571	0.205917	0	1.27665	0	0.112195	2.10346	2.67645	2.14035	0.335585	1.78468	--	--	Serine/threonine protein phosphatase, putative {ECO:0000313|EMBL:CDJ58457.1} OS=Eimeria maxima (Coccidian parasite) PE=4 SV=1	serine/threonine protein phosphatase, putative [Eimeria maxima]	Fonticula alba hypothetical protein mRNA
EVM0001051	144.493	127.5	102.322	116.289	94.8768	114.153	87.0441	86.3531	92.4291	74.8385	94.2359	92.3105	115.243	127.438	154.911	103.884	176.387	Lipase (class 3)	--	Lipase domain-containing protein, putative {ECO:0000313|EMBL:CDJ39655.1} OS=Eimeria tenella (Coccidian parasite) PE=4 SV=1	lipase domain-containing protein, putative [Eimeria tenella]	--
EVM0001052	2.37526	2.60434	2.5451	0.674757	1.67536	3.04212	2.94541	2.23528	3.46845	2.60776	2.9375	4.32161	5.89255	10.2156	6.89528	10.2627	6.08275	Ion transport protein	Muscle calcium channel subunit alpha-1 OS=Musca domestica (House fly) PE=2 SV=1	Cation channel family domain-containing protein, putative {ECO:0000313|EMBL:CDJ42925.1} OS=Eimeria tenella (Coccidian parasite) PE=4 SV=1	cation channel family domain-containing protein, putative [Eimeria tenella]	Hammondia hammondi transporter, cation channel family protein partial mRNA
EVM0001053	181.933	210.832	242.204	281.092	253.03	213.806	275.692	273.635	250.712	191.869	190.211	131.205	381.535	195.132	380.535	362.705	353.931	--	--	--	--	Echinostoma caproni genome assembly E_caproni_Egypt ,scaffold ECPE_scaffold0003144
EVM0001054	0	0	0	0	0	0	0	0	0	0	0	0	0	0	0.388513	0	0	--	--	--	--	Haliotis discus hannai clone CHh522 microsatellite sequence
EVM0001055	0.0642382	0.136954	0.030886	0.0709668	0.144167	0	0.0348502	0	0.149233	0	0.0421293	0	0.371845	0.13307	0.662142	0.0741549	0.315491	MCM2/3/5 family	DNA replication licensing factor Mcm3 GN=Mcm3 OS=Drosophila melanogaster (Fruit fly) PE=1 SV=1	DNA replication licensing factor, putative {ECO:0000313|EMBL:CDJ39666.1} OS=Eimeria tenella (Coccidian parasite) PE=3 SV=1	DNA replication licensing factor, putative [Eimeria tenella]	Neospora caninum Liverpool putative DNA replication licensing factor (NCLIV_059560) mRNA, complete cds
EVM0001056	48.2833	61.5945	63.9358	82.1971	64.2463	51.99	34.6396	34.4809	29.421	25.4909	25.9554	18.0234	147.381	62.3069	212.905	85.2806	145.778	#N/A	#N/A	#N/A	#N/A	#N/A
EVM0001057	93.0524	88.9817	86.2249	88.4773	101.507	89.1195	91.7436	91.6748	94.7005	54.9549	64.5218	71.1302	49.924	60.0754	48.7846	50.6325	39.2629	--	--	Uncharacterized protein {ECO:0000313|EMBL:CDJ39908.1} OS=Eimeria tenella (Coccidian parasite) PE=4 SV=1	hypothetical protein, conserved [Eimeria tenella]	--
EVM0001058	0.23793	0.0845434	0.0762651	0.350469	0	0	0.0860538	0.0842666	0	0.174146	0.104028	0	0.229544	0.109527	0.583926	0.915534	0.292135	--	--	Uncharacterized protein {ECO:0000313|EMBL:CDJ44106.1} (Fragment) OS=Eimeria tenella (Coccidian parasite) PE=4 SV=1	hypothetical protein, conserved, partial [Eimeria tenella]	PREDICTED: Solenopsis invicta homeobox protein onecut (LOC105194364), mRNA
EVM0001059	191.342	199.079	191.768	157.332	168.877	198.07	128.217	112.558	128.38	119.185	89.9617	93.8255	174.168	190.944	220	142.463	142.945	--	--	Uncharacterized protein {ECO:0000313|EMBL:CDJ40522.1} OS=Eimeria tenella (Coccidian parasite) PE=4 SV=1	hypothetical protein, conserved [Eimeria tenella]	--
EVM0001060	0	0	0	0	0	0	0	0	0	0.141336	0	0	0.372594	0	0.379129	0.297217	0.316126	#N/A	#N/A	#N/A	#N/A	#N/A
EVM0001061	0.190118	0.101331	0.182819	0.315047	0.213336	0.13316	0.360996	0.0504999	0.331249	0.104364	0.436396	0.495273	6.6718	7.41711	7.20874	3.51147	2.91787	PITH domain	--	Uncharacterized protein {ECO:0000313|EMBL:CDJ47633.1} OS=Eimeria brunetti PE=4 SV=1	hypothetical protein, conserved [Eimeria brunetti]	--
EVM0001062	0.723697	2.26293	2.64447	1.9188	1.78658	1.39675	1.93691	1.99921	2.63393	1.95986	2.02505	0.94963	3.42114	1.33257	3.9074	5.0682	5.6276	--	--	--	--	Drosophila mojavensis GI14833 (Dmoj\GI14833), mRNA
EVM0001063	0	0	0	0.00611537	0	0	0	0	0	0	0	0	0.0160214	0	0	0	0.00679665	Beta-ketoacyl synthase, N-terminal domain	Chalcone synthase stlA GN=stlA OS=Dictyostelium discoideum (Slime mold) PE=1 SV=1	Uncharacterized protein {ECO:0000313|EMBL:CDJ40998.1} OS=Eimeria tenella (Coccidian parasite) PE=4 SV=1	hypothetical protein ETH_00005790 [Eimeria tenella]	Neospora caninum Liverpool Soraphen polyketide synthase A, related (NCLIV_020690) mRNA, complete cds
EVM0001064	2002.9	1796.16	1743.37	1630.2	1635.45	1676.16	1613.17	1623.35	1666.64	1487	1611.38	1347.83	1609.16	1520.27	1768.12	1417.04	1795.41	--	--	Uncharacterized protein {ECO:0000313|EMBL:CDJ42693.1} OS=Eimeria tenella (Coccidian parasite) PE=4 SV=1	hypothetical protein, conserved [Eimeria tenella]	Anopheles gambiae retrotransposon RTAg4 DNA, complete sequence
EVM0001065	8.05311	7.22008	12.6159	9.36797	9.93431	9.61248	9.60588	12.8629	10.9028	12.296	12.4517	8.89179	13.8921	9.20642	16.6488	15.0834	26.1272	--	--	Erythroblast macrophage protein emp, putative {ECO:0000313|EMBL:CDJ60013.1} OS=Eimeria maxima (Coccidian parasite) PE=4 SV=1	erythroblast macrophage protein emp, putative [Eimeria maxima]	--
EVM0001066	36.5337	39.059	42.7773	37.5115	48.7124	34.0178	43.4877	37.3328	34.6977	34.2113	41.0137	33.0931	55.6682	49.5628	48.2586	46.7631	49.7383	SEP domain	NSFL1 cofactor p47 homolog GN=nsfl1c OS=Dictyostelium discoideum (Slime mold) PE=3 SV=1	UBX domain-containing protein, putative {ECO:0000313|EMBL:CDJ39923.1} OS=Eimeria tenella (Coccidian parasite) PE=4 SV=1	UBX domain-containing protein, putative [Eimeria tenella]	--
EVM0001067	1.24358	2.27253	2.42015	2.5187	1.52836	2.65453	3.14842	2.89428	2.64823	2.89315	1.94185	3.3939	14.6541	8.25981	15.9575	17.1583	22.7216	WD domain, G-beta repeat	WD repeat-containing protein tag-125 OS=Caenorhabditis briggsae PE=3 SV=1	Uncharacterized protein {ECO:0000313|EMBL:CDJ37023.1} OS=Eimeria tenella (Coccidian parasite) PE=4 SV=1	hypothetical protein, conserved [Eimeria tenella]	Eimeria tenella hypothetical protein (eimer2431f01.tmp0010) partial mRNA
EVM0001068	0	0	0	0	0.237323	0	0.229477	0.224711	0.245661	0	0	0	0.306059	0	0.622854	5.85942	4.41448	--	--	--	--	Eimeria maxima imp-1 gene for immune mapped protein 1, exons 1-4, strain Weybridge, clone EmaxBAC2k08
EVM0001069	0.0476995	0	0	0	0	0	0	0	0	0	0	0	0	0	0	0	0	Enoyl-CoA hydratase/isomerase family	Delta(3,5)-Delta(2,4)-dienoyl-CoA isomerase, mitochondrial (Precursor) GN=ech1 OS=Dictyostelium discoideum (Slime mold) PE=3 SV=1	Delta3,5-delta2,4-dienoyl-CoA isomerase, putative {ECO:0000313|EMBL:CDJ43738.1} OS=Eimeria tenella (Coccidian parasite) PE=4 SV=1	delta3,5-delta2,4-dienoyl-CoA isomerase, putative [Eimeria tenella]	Eimeria tenella hypothetical protein (e1107e11.tmp1) mRNA, complete cds
EVM0001070	0.649955	0	0.312501	0	0	0	0	0	0	0	0	0	0.940572	0.897589	5.26388	0.750291	2.79309	--	--	Uncharacterized protein {ECO:0000313|EMBL:CDJ42648.1} OS=Eimeria tenella (Coccidian parasite) PE=4 SV=1	hypothetical protein, conserved [Eimeria tenella]	Eimeria tenella small subunit ribosomal RNA, 5.8S ribosomal RNA, and large subunit ribosomal RNA genes, and internal transcribed spacer 1 and 2, complete sequence
EVM0001071	19.9282	17.6368	21.4136	20.5308	19.5277	21.4238	14.2559	16.0279	14.2385	17.6048	20.1817	15.6415	46.5779	40.7373	46.3371	27.8997	37.755	Protein kinase domain	Probable serine/threonine-protein kinase clkA GN=clkA OS=Dictyostelium discoideum (Slime mold) PE=3 SV=1	CMGC kinase, Lammer family, putative {ECO:0000313|EMBL:CDJ41641.1} OS=Eimeria tenella (Coccidian parasite) PE=3 SV=1	CMGC kinase, Lammer family, putative [Eimeria tenella]	Hammondia hammondi cell-cycle-associated protein kinase CLK, putative partial mRNA
EVM0001072	0	0	0	0	0	0	0	0	0	0	0	0	0	0	0	0	0	--	--	--	--	Haliotis discus hannai clone CHh533 microsatellite sequence
EVM0001073	66.3608	57.9199	35.7753	58.4964	36.4075	56.6404	42.714	42.6542	51.2539	34.386	31.8892	32.1559	20.7842	27.2424	25.353	11.0863	16.9969	Folate receptor family	--	Uncharacterized protein {ECO:0000313|EMBL:CDJ39500.1} OS=Eimeria tenella (Coccidian parasite) PE=4 SV=1	hypothetical protein, conserved [Eimeria tenella]	Eimeria tenella clone Etm079D03 hypothetical protein mRNA, complete cds
EVM0001074	2.36713	3.09681	5.27676	5.34901	6.27835	3.51689	6.07079	5.71607	5.87405	3.42574	3.95165	1.86866	7.00682	1.48591	6.02064	8.19766	11.8898	--	--	Uncharacterized protein {ECO:0000313|EMBL:CDJ69693.1} OS=Eimeria necatrix PE=4 SV=1	hypothetical protein, conserved [Eimeria necatrix]	Drosophila virilis GJ15874 (Dvir\GJ15874), mRNA
EVM0001075	66.6657	63.8422	59.7845	70.4514	59.5252	70.843	57.6681	62.9097	65.1365	43.5111	50.7328	51.1687	65.4823	72.7872	78.0117	69.4895	90.2143	RNA polymerase Rpc34 subunit	DNA-directed RNA polymerase III subunit rpc6 GN=polr3f OS=Dictyostelium discoideum (Slime mold) PE=3 SV=1	DNA-directed RNA polymerases III, 39 kDa polypeptide, putative {ECO:0000313|EMBL:CDJ43060.1} OS=Eimeria tenella (Coccidian parasite) PE=4 SV=1	DNA-directed RNA polymerases III, 39 kDa polypeptide, putative [Eimeria tenella]	Hammondia hammondi DNA-directed RNA polymerase III RPC6 partial mRNA
EVM0001076	4.98454	6.53964	7.37412	8.04817	10.111	3.93882	11.8569	9.36996	8.68475	4.20958	7.79533	3.77347	7.76818	7.94269	12.9858	14.1638	16.948	--	--	Uncharacterized protein {ECO:0000313|EMBL:CDJ38855.1} (Fragment) OS=Eimeria tenella (Coccidian parasite) PE=4 SV=1	hypothetical protein, conserved, partial [Eimeria tenella]	--
EVM0001077	33.8689	25.1078	30.6674	32.5732	30.5779	24.8059	27.7015	18.0842	24.3633	30.2947	35.1788	26.2754	14.8034	17.3321	21.0123	18.4572	37.9963	Galactose oxidase, central domain	--	Ras family domain-containing protein, putative {ECO:0000313|EMBL:CDJ63698.1} OS=Eimeria necatrix PE=4 SV=1	Ras family domain-containing protein, putative [Eimeria necatrix]	--
EVM0001078	0	0	0	0	0	0	0	0	0	0	0	0	0	0	0	0	0	--	--	Uncharacterized protein {ECO:0000313|EMBL:CDJ65191.1} OS=Eimeria necatrix PE=4 SV=1	hypothetical protein ENH_00002000 [Eimeria necatrix]	--
EVM0001079	0	0	0	0	0	0	0	0	0	0	0	0	0	0	0	0	0	#N/A	#N/A	#N/A	#N/A	#N/A
EVM0001080	0.106593	0	0	0	0	0	0.231313	0	0	0	0	0	0	0.294409	0	0.615239	0.130876	Ribosomal protein L22p/L17e	--	50S ribosomal protein L22, putative {ECO:0000313|EMBL:CDJ42559.1} OS=Eimeria tenella (Coccidian parasite) PE=3 SV=1	50S ribosomal protein L22, putative [Eimeria tenella]	Toxoplasma gondii ME49 50S ribosomal protein L22, putative, mRNA
EVM0001081	0.0589996	0.125786	0	0.325897	0.13241	0.110197	0.128033	0.376121	0.959439	0	0.0773873	0.273243	0.341521	0	0.521267	0.749184	0.507085	--	--	Uncharacterized protein {ECO:0000313|EMBL:CDJ44868.1} OS=Eimeria tenella (Coccidian parasite) PE=4 SV=1	hypothetical protein, conserved [Eimeria tenella]	--
EVM0001082	1.22286	0.597462	0.293978	0.731763	0.857629	0.951671	2.15612	3.0858	2.90003	0.895039	0.935651	1.35685	0.589881	0.633289	0.300113	1.35282	1.50145	--	--	Uncharacterized protein {ECO:0000313|EMBL:CDJ43125.1} OS=Eimeria tenella (Coccidian parasite) PE=4 SV=1	hypothetical protein, conserved [Eimeria tenella]	--
EVM0001083	74.0842	81.3037	81.4171	72.1812	89.3154	75.7205	41.8527	47.8605	51.2051	59.2494	65.0498	60.0533	86.4513	83.2253	72.6409	59.8747	69.0537	Protein of unknown function (DUF1077)	--	Uncharacterized protein {ECO:0000313|EMBL:CDJ40736.1} OS=Eimeria tenella (Coccidian parasite) PE=4 SV=1	hypothetical protein, conserved [Eimeria tenella]	Drosophila mojavensis GI21789 (Dmoj\GI21789), mRNA
EVM0001084	2.50538	2.48861	2.43657	2.48473	1.56542	2.02068	1.29743	1.81497	1.52121	1.50034	1.71779	1.45039	3.09002	1.76929	3.8569	0.854498	2.90137	GTP1/OBG	--	Uncharacterized protein {ECO:0000313|EMBL:CDJ39497.1} OS=Eimeria tenella (Coccidian parasite) PE=4 SV=1	hypothetical protein, conserved [Eimeria tenella]	--
EVM0001085	95.8415	87.9115	95.3076	102.457	107.547	102.421	95.2732	86.2822	86.8604	96.0868	100.268	94.1558	139.609	135.527	129.889	135.348	153.542	RNA recognition motif. (a.k.a. RRM, RBD, or RNP domain)	RNA-binding protein 8A OS=Drosophila melanogaster (Fruit fly) PE=1 SV=1	RNA binding motif-containing protein, putative {ECO:0000313|EMBL:CDJ53146.1} OS=Eimeria brunetti PE=4 SV=1	RNA binding motif-containing protein, putative [Eimeria brunetti]	Neospora caninum Liverpool Rbm28 protein, related (NCLIV_033040) mRNA, complete cds
EVM0001086	7.79945	6.09702	7.50002	9.19083	4.23013	7.64796	4.79551	5.38649	8.45554	11.4172	8.52519	10.8364	19.5639	15.618	20.4813	18.9073	35.7516	--	--	Uncharacterized protein {ECO:0000313|EMBL:CDJ38557.1} OS=Eimeria tenella (Coccidian parasite) PE=4 SV=1	hypothetical protein, conserved [Eimeria tenella]	--
EVM0001087	0.459451	1.14279	1.32543	10.1515	9.28014	2.86048	24.2612	24.7337	18.1451	1.84955	4.41938	0.70928	0.443258	0.211501	0.902065	5.65737	11.6585	#N/A	#N/A	#N/A	#N/A	#N/A
EVM0001088	0	0.185664	0.167484	0.192414	0	0	0	0	0.202309	0	0.228453	0	0	0	0	0	0.4277	--	--	Uncharacterized protein {ECO:0000313|EMBL:CDJ44329.1} (Fragment) OS=Eimeria tenella (Coccidian parasite) PE=4 SV=1	hypothetical protein ETH_00036530, partial [Eimeria tenella]	--
EVM0001089	0	0	0	0.0550955	0.111925	0	0	0	0	0	0.0654147	0	0.0721712	0.206619	0	0	0.0612334	#N/A	#N/A	#N/A	#N/A	#N/A
EVM0001090	0.759116	0	0.228116	0.0524143	0.372674	0.0443078	0.257395	0.20164	0.275549	0.104178	0.124463	0.219729	0.411954	0.917298	1.04795	1.15015	2.21363	RNA recognition motif. (a.k.a. RRM, RBD, or RNP domain)	Polyadenylate-binding protein 1-A GN=pabpc1A OS=Dictyostelium discoideum (Slime mold) PE=1 SV=1	DNA/RNA binding protein, putative {ECO:0000313|EMBL:CDJ37211.1} OS=Eimeria tenella (Coccidian parasite) PE=4 SV=1	DNA/RNA binding protein, putative [Eimeria tenella]	Hammondia hammondi RNA recognition motif-containing protein partial mRNA
EVM0001091	0.0566982	0	0	0	0	0.211798	0	0.0602417	0.395149	0.124496	0.148737	0	0.1641	0.0783003	0	0.0654509	0.27846	--	--	Uncharacterized protein {ECO:0000313|EMBL:CDJ44089.1} OS=Eimeria tenella (Coccidian parasite) PE=4 SV=1	hypothetical protein, conserved [Eimeria tenella]	--
EVM0001092	204.746	179.192	179.741	169.665	172.548	171.718	99.075	99.6428	93.434	99.247	105.358	103.124	182.915	188.101	216.855	88.4241	155.241	DnaJ domain	DnaJ protein homolog 1 GN=DnaJ-1 OS=Drosophila melanogaster (Fruit fly) PE=1 SV=3	Uncharacterized protein {ECO:0000313|EMBL:CDJ57268.1} OS=Eimeria maxima (Coccidian parasite) PE=4 SV=1	hypothetical protein EMWEY_00007310 [Eimeria maxima]	Haliotis discus hannai clone CHh406 microsatellite sequence
EVM0001093	0	0.0545232	0	0	0.401763	0.143299	0.0554973	0.0543447	2.31704	0	0	0	0.444109	0	0.527214	0.29522	0.188402	CTP synthase N-terminus	CTP synthase GN=ctps OS=Dictyostelium discoideum (Slime mold) PE=3 SV=1	CTP synthase {ECO:0000256|RuleBase:RU810713} OS=Neospora caninum (strain Liverpool) PE=3 SV=1	gk17769, related [Neospora caninum Liverpool]	Salpingoeca sp. ATCC 50818 CTP synthase 1 (PTSG_04778) mRNA, complete cds
EVM0001094	10.0575	6.59766	8.92744	10.1139	6.22168	6.50253	3.77748	6.57606	4.643	0.849385	2.87519	3.43372	9.70306	6.58859	19.5566	17.7129	23.1144	--	--	Uncharacterized protein {ECO:0000313|EMBL:CDJ42222.1} OS=Eimeria tenella (Coccidian parasite) PE=4 SV=1	hypothetical protein, conserved [Eimeria tenella]	Haliotis discus hannai clone CHh406 microsatellite sequence
EVM0001095	0	0.0903709	0	0	0.0951304	0	0.0919854	0.090075	0.098473	0	0	0.0981559	0.122683	0.117077	0	0	0.10409	--	--	--	--	Anopheles merus clone r2a microsatellite sequence
EVM0001096	40.3016	40.6198	38.7544	53.0151	39.0624	43.2774	56.5969	68.256	61.609	49.7925	47.9647	47.552	41.7947	38.9748	46.5703	45.8894	59.4606	--	--	Protein phosphatase 2C, putative {ECO:0000313|EMBL:CDJ42915.1} (Fragment) OS=Eimeria tenella (Coccidian parasite) PE=4 SV=1	protein phosphatase 2C, putative, partial [Eimeria tenella]	Drosophila willistoni GK25628 (Dwil\GK25628), mRNA
EVM0001097	0	0.034614	0	0.071745	0.255059	0.0303244	0.281859	0.0345007	0.150869	0.0356498	0.0425913	0.0375959	0.328933	0.538116	0.239073	0.712198	0.916984	--	--	Uncharacterized protein {ECO:0000313|EMBL:CDJ37551.1} OS=Eimeria tenella (Coccidian parasite) PE=4 SV=1	hypothetical protein, conserved [Eimeria tenella]	--
EVM0001098	0.126195	0.336305	0	0.209119	0.495624	0	0	0	0.146582	0.277095	0.165525	0.0730553	0.730484	0.261413	0.46456	0.582704	1.3945	#N/A	#N/A	#N/A	#N/A	#N/A
EVM0001099	1504.9	1629.97	1317.41	1455.08	1351.88	1770.01	1444.36	1443.99	1605.97	1905.31	1773.13	1907.67	1892.9	2088.54	1648.68	1897.7	1705.45	Ribosomal protein L34e	60S ribosomal protein L34 GN=rpl34 OS=Dictyostelium discoideum (Slime mold) PE=3 SV=1	Ribosomal protein L34, putative {ECO:0000313|EMBL:CDJ42352.1} OS=Eimeria tenella (Coccidian parasite) PE=4 SV=1	ribosomal protein L34, putative [Eimeria tenella]	Neospora caninum Liverpool hypothetical protein (NCLIV_045670) mRNA, complete cds
EVM0001100	0	0	0	0	0	0	0	0	0	0	0	0	0	0	0	0	0	Soluble NSF attachment protein, SNAP	--	Putative uncharacterized protein {ECO:0000313|EMBL:AET50876.1} OS=Eimeria tenella (Coccidian parasite) PE=2 SV=1	hypothetical protein [Eimeria tenella]	Eimeria tenella clone Etm086G02 hypothetical protein mRNA, complete cds
EVM0001101	0.745402	0	0.179196	0	0	0.348059	0	0	0.216457	0	0	0	0.269674	0	1.09762	0.430237	2.74566	--	--	Predicted protein {ECO:0000313|EMBL:EDO32593.1} (Fragment) OS=Nematostella vectensis (Starlet sea anemone) PE=4 SV=1	predicted protein [Nematostella vectensis]	Eimeria tenella small subunit ribosomal RNA, 5.8S ribosomal RNA, and large subunit ribosomal RNA genes, and internal transcribed spacer 1 and 2, complete sequence
EVM0001102	0	0	0	0	0	0	0	0	0	0	0	0.0756218	0	0.81179	0.192352	0.150794	0.64155	--	--	Uncharacterized protein {ECO:0000313|EMBL:CDJ38762.1} OS=Eimeria tenella (Coccidian parasite) PE=4 SV=1	hypothetical protein, conserved [Eimeria tenella]	--
EVM0001103	27.1461	33.3851	32.2955	41.143	38.3224	28.8148	30.6281	28.4048	24.8903	21.2638	22.9043	13.4786	47.1856	22.6213	50.7437	41.0291	63.6883	--	--	Uncharacterized protein {ECO:0000313|EMBL:CDJ44310.1} OS=Eimeria tenella (Coccidian parasite) PE=4 SV=1	hypothetical protein, conserved [Eimeria tenella]	Drosophila mojavensis GI14833 (Dmoj\GI14833), mRNA
EVM0001104	0	0	0	0.0487811	0	0	0.0239553	0	0	0.0484782	0	0	0	0.152449	0.130041	0.101945	0	--	--	Uncharacterized protein {ECO:0000313|EMBL:CDJ40486.1} OS=Eimeria tenella (Coccidian parasite) PE=4 SV=1	hypothetical protein ETH_00019610 [Eimeria tenella]	--
EVM0001105	0.455848	0	0.219174	0.188848	0.383641	0.319281	0	0.181627	0	0	0	0	0.824593	0.8656	0.251717	0.52622	0.279849	Protein kinase domain	Serine/threonine kinase SAD-1 {ECO:0000312|EMBL:AAG50270.1} OS=Caenorhabditis elegans PE=1 SV=2	Uncharacterized protein {ECO:0000313|EMBL:CDJ63090.1} OS=Eimeria necatrix PE=4 SV=1	hypothetical protein ENH_00033240 [Eimeria necatrix]	Spirometra erinaceieuropaei genome assembly S_erinaceieuropaei ,scaffold SPER_scaffold0140688
EVM0001106	1.02565	0.993932	0.645558	0.927062	1.40201	0.539869	0.283273	0.61422	0.693147	0.716571	0.513659	0.647733	2.83356	1.51943	2.77342	1.27009	2.81627	--	--	NOL1/NOP2/sun family domain-containing protein, putative {ECO:0000313|EMBL:CDJ42546.1} OS=Eimeria tenella (Coccidian parasite) PE=4 SV=1	NOL1/NOP2/sun family domain-containing protein, putative [Eimeria tenella]	--
EVM0001107	12.1128	10.0949	8.4711	6.81242	11.8622	13.163	17.683	16.6138	18.9301	12.5731	11.2659	20.1441	22.9468	29.8059	23.025	21.1012	23.7957	--	--	Uncharacterized protein {ECO:0000313|EMBL:CDJ39072.1} OS=Eimeria tenella (Coccidian parasite) PE=4 SV=1	hypothetical protein, conserved [Eimeria tenella]	--
EVM0001108	281.649	344.417	371.682	388.551	375.301	303.18	321.882	300.427	283.977	193.272	174.363	130.943	352.461	186.484	352.507	500.932	468.012	Universal stress protein family	--	Uncharacterized protein {ECO:0000313|EMBL:CDJ37558.1} OS=Eimeria tenella (Coccidian parasite) PE=4 SV=1	hypothetical protein, conserved [Eimeria tenella]	Drosophila grimshawi GH21847 (Dgri\GH21847), mRNA
EVM0001109	58.5223	62.0238	56.9253	34.1178	30.484	38.4968	24.7835	20.9659	21.3507	27.1545	27.2121	28.715	35.4992	32.8504	37.0174	29.0197	29.0406	#N/A	#N/A	#N/A	#N/A	#N/A
EVM0001110	299.368	292.768	258.324	282.397	255.815	298.922	417.917	426.831	467.073	295.525	307.003	331.187	218.118	237.825	232.604	193.551	229.695	DNL zinc finger	--	Zf-DNL-domain-containing protein, related {ECO:0000313|EMBL:CDJ62176.1} OS=Eimeria necatrix PE=4 SV=1	Zf-DNL-domain-containing protein, related [Eimeria necatrix]	--
EVM0001111	0.619724	0.132124	0	0.821564	0.278164	0.810249	0.134484	0	0.143969	1.63293	1.78831	0	4.30476	1.54051	0.365021	1.14463	2.28273	--	--	--	--	Drosophila mojavensis GI14833 (Dmoj\GI14833), mRNA
EVM0001112	0	0	0	0	0.105168	0	0	0	0.76204	0	0	0	0	0.517718	0	0.10819	0.345219	Replication factor A protein 3	--	Replication factor A protein 3 domain-containing protein, putative {ECO:0000313|EMBL:CDJ42937.1} OS=Eimeria tenella (Coccidian parasite) PE=4 SV=1	replication factor A protein 3 domain-containing protein, putative [Eimeria tenella]	--
EVM0001113	0.160531	0	0	0.177346	0	0	0	0	0	0	0	0.185866	0	0	0	0	0.197103	--	--	Uncharacterized protein {ECO:0000313|EMBL:CDJ37777.1} OS=Eimeria tenella (Coccidian parasite) PE=4 SV=1	hypothetical protein, conserved [Eimeria tenella]	Drosophila virilis GJ16511 (Dvir\GJ16511), mRNA
EVM0001114	0.498096	0.265482	0	0	0	0.232581	0	0.529226	0.289283	0.546852	0.979998	0.576704	1.44162	0.687872	0.733454	1.14998	0.305786	--	--	--	--	Brugia malayi hypothetical protein partial mRNA
EVM0001115	2.68926	2.25863	2.97784	2.70086	2.92625	3.95744	0	0.865859	0.378634	0.536818	0.641344	0.0943537	8.13724	5.96471	9.95995	4.23329	8.80513	--	--	Uncharacterized protein {ECO:0000313|EMBL:CDJ41213.1} OS=Eimeria tenella (Coccidian parasite) PE=4 SV=1	hypothetical protein, conserved [Eimeria tenella]	PREDICTED: Strongylocentrotus purpuratus uncharacterized LOC100889411 (LOC100889411), mRNA
EVM0001116	0.161831	0	0	0	0	0	0.351183	0	0.187976	0.266507	0.424534	0	4.68382	4.69326	6.55321	2.42857	2.48374	#N/A	#N/A	#N/A	#N/A	#N/A
EVM0001117	91.5659	97.8222	79.5518	100.967	88.4844	104.029	101.5	105.825	108.692	95.3622	97.2569	95.1192	64.2401	78.7011	65.3668	66.8791	72.6843	--	--	Uncharacterized protein {ECO:0000313|EMBL:CDJ59800.1} (Fragment) OS=Eimeria maxima (Coccidian parasite) PE=4 SV=1	hypothetical protein EMWEY_00004850, partial [Eimeria maxima]	Spirometra erinaceieuropaei genome assembly S_erinaceieuropaei ,scaffold SPER_contig0043072
EVM0001118	61.9634	56.3995	75.2581	81.6014	82.0146	57.8665	72.2852	71.8835	58.1502	37.3519	35.8016	23.3649	56.1604	19.4724	71.0507	65.5558	87.9921	--	--	Uncharacterized protein {ECO:0000313|EMBL:CDJ40127.1} (Fragment) OS=Eimeria tenella (Coccidian parasite) PE=4 SV=1	hypothetical protein ETH_00042840, partial [Eimeria tenella]	--
EVM0001119	243.842	224.807	222.601	222.926	224.03	224.753	220.48	229.536	225.429	243.63	244.408	248.989	374.835	398.72	380.11	266.962	319.947	TFIIS helical bundle-like domain	IWS1-like protein GN=iws-1 OS=Caenorhabditis briggsae PE=3 SV=3	Uncharacterized protein {ECO:0000313|EMBL:CDJ62288.1} OS=Eimeria necatrix PE=4 SV=1	hypothetical protein, conserved [Eimeria necatrix]	Neospora caninum Liverpool hypothetical protein (NCLIV_045710) mRNA, complete cds
EVM0001120	0	0	0	0	0	0	0	0	0	0	0	0	0.0756146	0	0	0.48254	0.962326	--	--	Uncharacterized protein {ECO:0000313|EMBL:CDJ41528.1} OS=Eimeria tenella (Coccidian parasite) PE=4 SV=1	hypothetical protein ETH_00007280 [Eimeria tenella]	--
EVM0001121	5.27522	4.96768	4.0718	4.70403	4.63206	4.16427	2.31005	2.42544	2.58288	2.50622	3.07179	2.4787	5.61421	5.30864	9.50951	4.80613	11.2985	MutS domain V	MutS protein homolog 5 GN=msh-5 OS=Caenorhabditis elegans PE=2 SV=2	Uncharacterized protein {ECO:0000313|EMBL:CDJ43988.1} OS=Eimeria tenella (Coccidian parasite) PE=4 SV=1	hypothetical protein, conserved [Eimeria tenella]	Haliotis discus hannai clone CHh475 microsatellite sequence
EVM0001122	9.91559	12.8821	16.6861	20.1968	25.7302	15.3368	15.1295	15.8029	10.0778	8.16463	8.5351	8.61033	14.3492	7.27464	20.9887	13.9502	26.2513	--	--	Splicing factor U2AF-associated protein, related, putative {ECO:0000313|EMBL:CDJ59522.1} OS=Eimeria maxima (Coccidian parasite) PE=4 SV=1	splicing factor U2AF-associated protein, related, putative [Eimeria maxima]	--
EVM0001123	0.579307	0.0882192	0.318324	0.54856	0.185731	0	0.628567	0.439652	0.57677	0.545154	0	0.670732	2.39525	3.08581	3.53402	1.52854	2.94675	Tetratricopeptide repeat	--	Uncharacterized protein {ECO:0000313|EMBL:CDJ60443.1} OS=Eimeria maxima (Coccidian parasite) PE=4 SV=1	hypothetical protein, conserved [Eimeria maxima]	--
EVM0001124	0.0965512	0.205845	0.371378	0	0	0.180335	0	0	0.11215	0	0	0	0.698613	0.133337	1.42173	2.11767	0.711284	--	--	Uncharacterized protein {ECO:0000313|EMBL:CDJ41798.1} OS=Eimeria tenella (Coccidian parasite) PE=4 SV=1	hypothetical protein, conserved [Eimeria tenella]	Drosophila melanogaster chromosome 3L
EVM0001125	20.4475	22.9771	24.8442	22.9154	24.5185	22.1977	15.3781	17.098	12.2613	10.6167	10.1665	8.37579	16.0236	8.25732	18.9134	13.208	14.0484	--	--	--	--	Eimeria maxima imp-1 gene for immune mapped protein 1, exons 1-4, strain Weybridge, clone EmaxBAC2k08
EVM0001126	0	0	0	0	0	0	0	0	0	0	0	0	0.275453	0.262865	0	0.878913	0	--	--	Uncharacterized protein {ECO:0000313|EMBL:CDJ45127.1} (Fragment) OS=Eimeria tenella (Coccidian parasite) PE=4 SV=1	hypothetical protein, conserved, partial [Eimeria tenella]	Drosophila grimshawi GH15510 (Dgri\GH15510), mRNA
EVM0001127	0	0	0	0	0	0	0	0	0	0	0	0	0	0	0	0.103925	0	--	--	Uncharacterized protein {ECO:0000313|EMBL:CDI76580.1} OS=Eimeria acervulina (Coccidian parasite) PE=4 SV=1	hypothetical protein, conserved [Eimeria acervulina]	--
EVM0001128	79.5587	80.9911	63.577	89.8094	74.4681	99.0732	131.757	128.172	142.394	118.317	128.853	140.436	33.4075	42.8374	32.6548	53.8069	39.98	--	--	Uncharacterized protein {ECO:0000313|EMBL:CDJ41328.1} OS=Eimeria tenella (Coccidian parasite) PE=2 SV=1	hypothetical protein [Eimeria tenella]	Eimeria tenella clone Etm003A06 hypothetical protein mRNA, complete cds
EVM0001129	63.9247	68.7998	73.3018	60.2827	68.2317	60.9209	36.2262	38.5629	32.5413	58.7668	55.9656	59.9016	38.8142	49.857	38.2475	17.8259	14.7756	--	--	Uncharacterized protein {ECO:0000313|EMBL:CDJ38371.1} OS=Eimeria tenella (Coccidian parasite) PE=4 SV=1	hypothetical protein, conserved [Eimeria tenella]	--
EVM0001130	0.152328	0.0442853	0.186429	0.382462	0.0932354	0.103459	0.30051	0.176561	0.321704	0.106424	0.326949	0.336702	1.12223	1.28131	1.97796	0.863231	2.00633	Protein kinase domain	Aurora kinase {ECO:0000312|EMBL:BAJ10384.1} OS=Patiria pectinifera (Starfish) PE=1 SV=1	Aurora kinase, putative {ECO:0000313|EMBL:CDJ38985.1} OS=Eimeria tenella (Coccidian parasite) PE=4 SV=1	Aurora kinase, putative [Eimeria tenella]	Neospora caninum Liverpool hypothetical protein (NCLIV_021920) mRNA, complete cds
EVM0001131	0.785453	0.287816	0.30684	0.352513	0.165259	2.70486	0.159795	0.156477	0.0855327	0.0538961	0	0.0568382	0.390726	0.37287	0.289148	0.595027	0.482197	Adaptin N terminal region	AP-4 complex subunit epsilon GN=ap4e1 OS=Dictyostelium discoideum (Slime mold) PE=3 SV=1	Adaptin N terminal region domain-containing protein, putative {ECO:0000313|EMBL:CDJ43243.1} OS=Eimeria tenella (Coccidian parasite) PE=4 SV=1	adaptin N terminal region domain-containing protein, putative [Eimeria tenella]	Neospora caninum Liverpool adaptin N terminal region domain-containing protein (NCLIV_0188) mRNA, complete cds
EVM0001132	0.453585	0.846153	0.545214	1.25274	0.636227	2.75337	0	2.04822	1.18545	0.746977	1.93358	2.49455	1.9692	1.87921	4.67538	1.30902	4.1769	--	--	Uncharacterized protein {ECO:0000313|EMBL:CDJ39928.1} OS=Eimeria tenella (Coccidian parasite) PE=4 SV=1	hypothetical protein, conserved [Eimeria tenella]	--
EVM0001133	0.0458134	0.0976731	0.660818	0.607345	0.514086	0.342275	0.099418	0	0.0532149	0	0.180275	0.318261	0.397789	0.632684	0.944454	0.63463	0.337503	NUDIX domain	Nudix hydrolase 3 GN=ndx-3 OS=Caenorhabditis elegans PE=3 SV=2	Uncharacterized protein {ECO:0000313|EMBL:CDJ43433.1} OS=Eimeria tenella (Coccidian parasite) PE=3 SV=1	hypothetical protein, conserved [Eimeria tenella]	Loa loa hydrolase (LOAG_06928) mRNA, complete cds
EVM0001134	1.48217	2.27121	2.22698	3.88886	2.70267	2.94136	3.11589	3.05117	2.36723	1.83066	0.972049	0.85804	7.90931	2.17481	9.13928	11.763	21.1556	#N/A	#N/A	#N/A	#N/A	#N/A
[truncated: 7,135 more rows]

## Sheet: R2_vs_R0
supplementary dataset 2: DEG analysis for the monensin resistant ETH-R strain after 2h of monensin treatment.
[truncated: 32 more rows]

[truncated: 4 more sheets: S4_vs_S2, S2_vs_S0, R0_vs_S0, R4_vs_R2]
